# Supplementary material for: Three reversibly interconvertible redox states of boradigermaallyl: syntheses of radical allyl anion and allyl dianion
Source: Chem Sci. 2026 Mar 2;17(17):8622–9. doi: 10.1039/d6sc00727a (PMC12969875; doi:10.1039/d6sc00727a)
Supplement: SC-017-D6SC00727A-s003 [file SC-017-D6SC00727A-s003.cif]

# Supplementary Information (SI) for Chemical Science.
# This journal is © The Royal Society of Chemistry 2026

####################################################################### 
# 
# This file contains crystal structure data downloaded from the 
# Cambridge Structural Database (CSD) hosted by the Cambridge 
# Crystallographic Data Centre (CCDC).
# 
# Full information about CCDC data access policies and citation 
# guidelines are available at http://www.ccdc.cam.ac.uk/access/V1 
# 
# Audit and citation data items may have been added by the CCDC. 
# Please retain this information to preserve the provenance of 
# this file and to allow appropriate attribution of the data. 
# 
#######################################################################

data_SC24_0m_a
_database_code_depnum_ccdc_archive 'CCDC 2504370'
loop_
_audit_author_name
_audit_author_address
'Dr. Hartmut Schubert'
;Eberhard Karls Universitaet Tuebingen
Germany
;
_audit_update_record             
;
2025-11-20 deposited with the CCDC.	2026-03-02 downloaded from the CCDC.
;

_vrf_PLAT910_SC24_0m_a           
;
PROBLEM: Missing # of FCF Reflection(s) Below Theta(Min). 
RESPONSE: Reflections effected by the beamstop were omitted  
;

_audit_creation_method           SHELXL-2019/3
_shelx_SHELXL_version_number     2019/3
_chemical_name_systematic        ?
_chemical_name_common            ?
_chemical_melting_point          ?
_chemical_formula_moiety         ?
_chemical_formula_sum            'C97 H134 B Cl Ge2 K2 O'
_chemical_formula_weight         1585.67

loop_
_atom_type_symbol
_atom_type_description
_atom_type_scat_dispersion_real
_atom_type_scat_dispersion_imag
_atom_type_scat_source
C C 0.0033 0.0016 'International Tables Vol C Tables 4.2.6.8 and 6.1.1.4'
K K 0.2009 0.2494 'International Tables Vol C Tables 4.2.6.8 and 6.1.1.4'
Ge Ge 0.1547 1.8001 'International Tables Vol C Tables 4.2.6.8 and 6.1.1.4'
O O 0.0106 0.0060 'International Tables Vol C Tables 4.2.6.8 and 6.1.1.4'
B B 0.0013 0.0007 'International Tables Vol C Tables 4.2.6.8 and 6.1.1.4'
H H 0.0000 0.0000 'International Tables Vol C Tables 4.2.6.8 and 6.1.1.4'
Cl Cl 0.1484 0.1585 'International Tables Vol C Tables 4.2.6.8 and 6.1.1.4'

_space_group_crystal_system      triclinic
_space_group_IT_number           2
_space_group_name_H-M_alt        'P -1'
_space_group_name_Hall           '-P 1'

_shelx_space_group_comment       
;
The symmetry employed for this shelxl refinement is uniquely defined
by the following loop, which should always be used as a source of
symmetry information in preference to the above space-group names.
They are only intended as comments.
;

loop_
_space_group_symop_operation_xyz
'x, y, z'
'-x, -y, -z'

_cell_length_a                   15.3084(4)
_cell_length_b                   15.6697(4)
_cell_length_c                   20.0999(5)
_cell_angle_alpha                80.7170(10)
_cell_angle_beta                 86.3170(10)
_cell_angle_gamma                72.3980(10)
_cell_volume                     4535.0(2)
_cell_formula_units_Z            2
_cell_measurement_temperature    120(2)
_cell_measurement_reflns_used    9166
_cell_measurement_theta_min      2.45
_cell_measurement_theta_max      28.21

_exptl_crystal_description       prism
_exptl_crystal_colour            green
_exptl_crystal_density_meas      ?
_exptl_crystal_density_method    ?
_exptl_crystal_density_diffrn    1.161
_exptl_crystal_F_000             1696
_exptl_transmission_factor_min   ?
_exptl_transmission_factor_max   ?
_exptl_crystal_size_max          0.32
_exptl_crystal_size_mid          0.27
_exptl_crystal_size_min          0.25
_exptl_absorpt_coefficient_mu    0.828
_shelx_estimated_absorpt_T_min   ?
_shelx_estimated_absorpt_T_max   ?
_exptl_absorpt_correction_type   multi-scan
_exptl_absorpt_correction_T_min  0.7081
_exptl_absorpt_correction_T_max  0.7457
_exptl_absorpt_process_details   'SADABS V2012/1 (Bruker AXS Inc.)'
_exptl_absorpt_special_details   ?
_diffrn_ambient_temperature      120(2)
_diffrn_radiation_wavelength     0.71073
_diffrn_radiation_type           MoK\a
_diffrn_source                   ?
_diffrn_measurement_device_type  'Bruker APEX-II CCD'
_diffrn_measurement_method       '\f and \w scans'
_diffrn_detector_area_resol_mean ?
_diffrn_reflns_number            189066
_diffrn_reflns_av_unetI/netI     0.0269
_diffrn_reflns_av_R_equivalents  0.0342
_diffrn_reflns_limit_h_min       -20
_diffrn_reflns_limit_h_max       20
_diffrn_reflns_limit_k_min       -20
_diffrn_reflns_limit_k_max       20
_diffrn_reflns_limit_l_min       -24
_diffrn_reflns_limit_l_max       26
_diffrn_reflns_theta_min         2.234
_diffrn_reflns_theta_max         28.344
_diffrn_reflns_theta_full        25.242
_diffrn_measured_fraction_theta_max 0.978
_diffrn_measured_fraction_theta_full 0.998
_diffrn_reflns_Laue_measured_fraction_max 0.978
_diffrn_reflns_Laue_measured_fraction_full 0.998
_diffrn_reflns_point_group_measured_fraction_max 0.978
_diffrn_reflns_point_group_measured_fraction_full 0.998
_reflns_number_total             22161
_reflns_number_gt                18128
_reflns_threshold_expression     'I > 2\s(I)'
_reflns_Friedel_coverage         0.000
_reflns_Friedel_fraction_max     .
_reflns_Friedel_fraction_full    .

_reflns_special_details          
;
 Reflections were merged by SHELXL according to the crystal
 class for the calculation of statistics and refinement.
 
 _reflns_Friedel_fraction is defined as the number of unique
 Friedel pairs measured divided by the number that would be
 possible theoretically, ignoring centric projections and
 systematic absences.
;

_computing_data_collection       'Bruker APEX2'
_computing_cell_refinement       'Bruker SAINT'
_computing_data_reduction        'Bruker SAINT'
_computing_structure_solution    'SHELXT 2014/4 (Sheldrick, 2014)'
_computing_structure_refinement  'SHELXL-2019/2 (Sheldrick, 2019)'
_computing_molecular_graphics    ?
_computing_publication_material  Platon,Wingx,Shelxle,DSR
_refine_special_details          ?
_refine_ls_structure_factor_coef Fsqd
_refine_ls_matrix_type           full
_refine_ls_weighting_scheme      calc
_refine_ls_weighting_details     
'w=1/[\s^2^(Fo^2^)+(0.0559P)^2^+3.1751P] where P=(Fo^2^+2Fc^2^)/3'
_atom_sites_solution_primary     ?
_atom_sites_solution_secondary   ?
_atom_sites_solution_hydrogens   geom
_refine_ls_hydrogen_treatment    constr
_refine_ls_extinction_method     none
_refine_ls_extinction_coef       .
_refine_ls_number_reflns         22161
_refine_ls_number_parameters     1067
_refine_ls_number_restraints     495
_refine_ls_R_factor_all          0.0529
_refine_ls_R_factor_gt           0.0392
_refine_ls_wR_factor_ref         0.1091
_refine_ls_wR_factor_gt          0.1017
_refine_ls_goodness_of_fit_ref   1.026
_refine_ls_restrained_S_all      1.042
_refine_ls_shift/su_max          0.004
_refine_ls_shift/su_mean         0.000

loop_
_atom_site_label
_atom_site_type_symbol
_atom_site_fract_x
_atom_site_fract_y
_atom_site_fract_z
_atom_site_U_iso_or_equiv
_atom_site_adp_type
_atom_site_occupancy
_atom_site_site_symmetry_order
_atom_site_calc_flag
_atom_site_refinement_flags_posn
_atom_site_refinement_flags_adp
_atom_site_refinement_flags_occupancy
_atom_site_disorder_assembly
_atom_site_disorder_group
Ge2 Ge 0.41639(12) 0.27224(8) 0.75588(8) 0.0151(2) Uani 0.907(10) 1 d . U P A 1
Ge20 Ge 0.3936(13) 0.2600(7) 0.7685(7) 0.0185(17) Uani 0.093(10) 1 d . U P A 2
Ge1 Ge 0.20512(2) 0.43677(2) 0.69589(2) 0.02478(6) Uani 1 1 d . . . . .
K2 K 0.42570(3) 0.48615(3) 0.71548(2) 0.02912(10) Uani 1 1 d . . . . .
K1 K 0.17884(4) 0.23745(4) 0.78394(2) 0.03750(12) Uani 1 1 d . . . . .
Cl1 Cl 0.29901(3) 0.44065(3) 0.82927(2) 0.02329(9) Uani 1 1 d . . . . .
O1 O 0.27024(8) 0.24985(8) 0.66621(6) 0.0181(2) Uani 1 1 d . . . . .
C2 C 0.12976(11) 0.63577(12) 0.66791(8) 0.0180(3) Uani 1 1 d . . . . .
C3 C 0.11086(11) 0.55486(11) 0.69604(8) 0.0164(3) Uani 1 1 d . . . . .
C4 C 0.47884(11) 0.19440(11) 0.83967(8) 0.0153(3) Uani 1 1 d . . . . .
C5 C 0.57120(13) 0.44600(13) 0.86581(9) 0.0236(4) Uani 1 1 d . . . . .
H5 H 0.554115 0.488497 0.896632 0.028 Uiso 1 1 calc R U . . .
C6 C 0.45896(12) 0.11596(11) 0.87351(8) 0.0172(3) Uani 1 1 d . . . . .
C7 C 0.60611(13) 0.06380(13) 0.92890(10) 0.0256(4) Uani 1 1 d . . . . .
H7 H 0.650438 0.018139 0.956269 0.031 Uiso 1 1 calc R U . . .
C8 C 0.52346(13) 0.05113(12) 0.91604(9) 0.0215(4) Uani 1 1 d . . . . .
H8 H 0.510255 -0.002710 0.936529 0.026 Uiso 1 1 calc R U . . .
C9 C 0.55334(12) 0.36291(12) 0.88303(9) 0.0211(4) Uani 1 1 d . . . . .
C10 C 0.36168(13) 0.14392(12) 0.59713(9) 0.0215(4) Uani 1 1 d . . . . .
C11 C 0.61337(12) 0.46854(12) 0.80475(9) 0.0214(4) Uani 1 1 d . . . . .
C12 C 0.01841(12) 0.55873(12) 0.71307(8) 0.0187(3) Uani 1 1 d . . . . .
C13 C 0.42396(12) 0.17927(11) 0.69697(8) 0.0181(3) Uani 1 1 d . . . . .
C14 C 0.35449(12) 0.18880(11) 0.65258(9) 0.0180(3) Uani 1 1 d . . . . .
C15 C 0.30849(12) 0.22921(12) 0.94821(9) 0.0217(4) Uani 1 1 d . . . . .
H15 H 0.346728 0.260009 0.916759 0.026 Uiso 1 1 calc R U . . .
C16 C 0.22168(11) 0.30204(12) 0.61004(8) 0.0181(3) Uani 1 1 d . . . . .
C17 C 0.63717(12) 0.40530(13) 0.76052(10) 0.0228(4) Uani 1 1 d . . . . .
H17 H 0.684984 0.411371 0.725294 0.027 Uiso 1 1 calc R U . . .
C18 C 0.22118(12) 0.26178(13) 0.55337(9) 0.0212(4) Uani 1 1 d . . . . .
C19 C 0.44676(14) 0.08317(13) 0.58550(10) 0.0258(4) Uani 1 1 d . . . . .
H19 H 0.455935 0.051968 0.547638 0.031 Uiso 1 1 calc R U . . .
C20 C 0.12198(12) 0.44256(13) 0.56263(9) 0.0216(4) Uani 1 1 d . . . . .
H20 H 0.087346 0.503621 0.564854 0.026 Uiso 1 1 calc R U . . .
C21 C 0.11770(13) 0.40484(14) 0.50532(9) 0.0254(4) Uani 1 1 d . . . . .
H21 H 0.079836 0.440511 0.469211 0.030 Uiso 1 1 calc R U . . .
C22 C 0.17688(11) 0.39168(12) 0.61750(9) 0.0178(3) Uani 1 1 d . . . . .
C23 C -0.00524(12) 0.48410(12) 0.76119(9) 0.0203(3) Uani 1 1 d . . . . .
C24 C 0.25676(12) 0.68452(12) 0.70978(9) 0.0206(3) Uani 1 1 d . . . . .
C25 C 0.57782(12) 0.29979(12) 0.83748(9) 0.0190(3) Uani 1 1 d . . . . .
C26 C 0.27476(13) 0.16163(13) 0.55645(9) 0.0243(4) Uani 1 1 d . . . . .
C27 C 0.62298(13) 0.14416(13) 0.90117(10) 0.0242(4) Uani 1 1 d . . . . .
H27 H 0.678022 0.154957 0.911571 0.029 Uiso 1 1 calc R U . . .
C28 C 0.56006(11) 0.20969(11) 0.85805(9) 0.0176(3) Uani 1 1 d . . . . .
C29 C 0.27864(13) 0.63067(13) 0.60112(9) 0.0229(4) Uani 1 1 d . . . . .
C30 C 0.51824(14) 0.06826(13) 0.62939(10) 0.0273(4) Uani 1 1 d . . . . .
H30 H 0.575593 0.025487 0.621891 0.033 Uiso 1 1 calc R U . . .
C31 C -0.00215(13) 0.48678(13) 0.83072(9) 0.0232(4) Uani 1 1 d . . . . .
C32 C 0.29561(12) 0.15288(12) 0.91504(9) 0.0214(4) Uani 1 1 d . . . . .
C33 C 0.22531(12) 0.64696(12) 0.66013(9) 0.0188(3) Uani 1 1 d . . . . .
C34 C 0.05760(13) 0.71438(12) 0.64902(10) 0.0241(4) Uani 1 1 d . . . . .
H34 H 0.070743 0.768367 0.628838 0.029 Uiso 1 1 calc R U . . .
C35 C 0.39027(13) 0.69544(13) 0.63867(10) 0.0242(4) Uani 1 1 d . . . . .
C36 C 0.16768(13) 0.31607(14) 0.49985(9) 0.0261(4) Uani 1 1 d . . . . .
H36 H 0.165472 0.292257 0.459627 0.031 Uiso 1 1 calc R U . . .
C37 C 0.33804(13) 0.70856(12) 0.69753(9) 0.0224(4) Uani 1 1 d . . . . .
H37 H 0.355779 0.742096 0.730153 0.027 Uiso 1 1 calc R U . . .
C38 C 0.42410(14) -0.03244(13) 0.80897(10) 0.0260(4) Uani 1 1 d . . . . .
H38 H 0.476018 -0.005767 0.799001 0.031 Uiso 1 1 calc R U . . .
C39 C 0.01834(14) 0.56506(14) 0.85639(10) 0.0277(4) Uani 1 1 d . . . . .
H39 H 0.045979 0.598105 0.818163 0.033 Uiso 1 1 calc R U . . .
C40 C 0.47372(14) 0.72969(15) 0.62484(11) 0.0313(4) Uani 1 1 d . . . . .
H40 H 0.493340 0.738581 0.669082 0.038 Uiso 1 1 calc R U . . .
C41 C 0.24614(14) 0.59300(15) 0.54560(10) 0.0296(4) Uani 1 1 d . . . . .
H41 H 0.197396 0.565698 0.565562 0.036 Uiso 1 1 calc R U . . .
C42 C 0.63670(13) 0.55743(13) 0.78826(10) 0.0249(4) Uani 1 1 d . . . . .
H42 H 0.648437 0.568083 0.738543 0.030 Uiso 1 1 calc R U . . .
C43 C 0.36555(12) 0.10159(11) 0.87499(9) 0.0188(3) Uani 1 1 d . . . . .
C44 C -0.05545(13) 0.34969(13) 0.78834(10) 0.0259(4) Uani 1 1 d . . . . .
H44 H -0.073749 0.303034 0.773746 0.031 Uiso 1 1 calc R U . . .
C45 C 0.36094(16) 0.19147(14) 1.01418(10) 0.0333(5) Uani 1 1 d . . . . .
H45A H 0.422093 0.152052 1.004612 0.050 Uiso 1 1 calc R U . . .
H45B H 0.327508 0.156591 1.044832 0.050 Uiso 1 1 calc R U . . .
H45C H 0.366750 0.241649 1.035264 0.050 Uiso 1 1 calc R U . . .
C46 C 0.35981(13) 0.65463(14) 0.59169(10) 0.0264(4) Uani 1 1 d . . . . .
H46 H 0.392765 0.649912 0.547217 0.032 Uiso 1 1 calc R U . . .
C47 C 0.43137(14) 0.41796(15) 0.97253(10) 0.0307(4) Uani 1 1 d . . . . .
H47A H 0.452181 0.470619 0.975147 0.046 Uiso 1 1 calc R U . . .
H47B H 0.406535 0.398391 1.016531 0.046 Uiso 1 1 calc R U . . .
H47C H 0.383583 0.434329 0.938593 0.046 Uiso 1 1 calc R U . . .
C48 C -0.05189(12) 0.63792(13) 0.69315(10) 0.0240(4) Uani 1 1 d . . . . .
H48 H -0.113787 0.639257 0.702960 0.029 Uiso 1 1 calc R U . . .
C49 C -0.02394(13) 0.41923(13) 0.87725(9) 0.0258(4) Uani 1 1 d . . . . .
H49 H -0.020650 0.420898 0.924035 0.031 Uiso 1 1 calc R U . . .
C50 C 0.50713(13) 0.11491(12) 0.68400(9) 0.0235(4) Uani 1 1 d . . . . .
H50 H 0.557056 0.102976 0.713328 0.028 Uiso 1 1 calc R U . . .
C51 C -0.05025(13) 0.34970(13) 0.85726(10) 0.0253(4) Uani 1 1 d . . . . .
C52 C 0.21904(14) 0.30085(14) 0.96155(11) 0.0315(4) Uani 1 1 d . . . . .
H52A H 0.232676 0.351996 0.976338 0.047 Uiso 1 1 calc R U . . .
H52B H 0.183439 0.274579 0.996795 0.047 Uiso 1 1 calc R U . . .
H52C H 0.183534 0.321988 0.920068 0.047 Uiso 1 1 calc R U . . .
C53 C 0.21391(14) 0.13021(13) 0.92719(11) 0.0284(4) Uani 1 1 d . . . . .
H53 H 0.172751 0.154738 0.964729 0.034 Uiso 1 1 calc R U . . .
C54 C 0.35019(13) 0.03068(12) 0.84731(9) 0.0222(4) Uani 1 1 d . . . . .
C55 C -0.03481(12) 0.41557(13) 0.73990(9) 0.0226(4) Uani 1 1 d . . . . .
C56 C 0.20302(14) 0.70396(15) 0.77526(10) 0.0303(4) Uani 1 1 d . . . . .
H56 H 0.160139 0.666080 0.782943 0.036 Uiso 1 1 calc R U . . .
C57 C -0.15565(14) 0.46282(16) 0.65327(10) 0.0337(5) Uani 1 1 d . . . . .
H57A H -0.167075 0.468805 0.605074 0.050 Uiso 1 1 calc R U . . .
H57B H -0.174465 0.522928 0.667275 0.050 Uiso 1 1 calc R U . . .
H57C H -0.190906 0.425442 0.679070 0.050 Uiso 1 1 calc R U . . .
C58 C 0.29729(16) 0.13465(16) 0.48598(10) 0.0345(5) Uani 1 1 d . . . . .
H58A H 0.240239 0.145018 0.462197 0.052 Uiso 1 1 calc R U . . .
H58B H 0.332372 0.070424 0.489989 0.052 Uiso 1 1 calc R U . . .
H58C H 0.333656 0.171258 0.460674 0.052 Uiso 1 1 calc R U . . .
C59 C -0.07982(15) 0.27884(14) 0.90725(10) 0.0301(4) Uani 1 1 d . . . . .
H59 H -0.054443 0.219364 0.890410 0.036 Uiso 1 1 calc R U . . .
C60 C -0.02045(16) 0.32482(16) 0.64311(11) 0.0354(5) Uani 1 1 d . . . . .
H60A H -0.025833 0.332298 0.594044 0.053 Uiso 1 1 calc R U . . .
H60B H -0.058522 0.287595 0.664765 0.053 Uiso 1 1 calc R U . . .
H60C H 0.043665 0.295033 0.655540 0.053 Uiso 1 1 calc R U . . .
C61 C 0.51193(15) 0.34102(14) 0.95282(9) 0.0280(4) Uani 1 1 d . . . . .
H61 H 0.489118 0.287751 0.952082 0.034 Uiso 1 1 calc R U . . .
C62 C -0.03278(13) 0.71431(13) 0.65942(10) 0.0271(4) Uani 1 1 d . . . . .
H62 H -0.081252 0.766544 0.643420 0.032 Uiso 1 1 calc R U . . .
C63 C 0.55862(15) 0.63767(14) 0.80580(12) 0.0352(5) Uani 1 1 d . . . . .
H63A H 0.573729 0.693929 0.789192 0.053 Uiso 1 1 calc R U . . .
H63B H 0.549556 0.631998 0.854838 0.053 Uiso 1 1 calc R U . . .
H63C H 0.502272 0.638794 0.784660 0.053 Uiso 1 1 calc R U . . .
C64 C 0.08553(14) 0.53502(15) 0.91442(10) 0.0309(4) Uani 1 1 d . . . . .
H64A H 0.141318 0.490109 0.901394 0.046 Uiso 1 1 calc R U . . .
H64B H 0.057340 0.508126 0.954206 0.046 Uiso 1 1 calc R U . . .
H64C H 0.101128 0.587533 0.924955 0.046 Uiso 1 1 calc R U . . .
C65 C 0.26587(14) 0.01261(13) 0.85925(11) 0.0306(4) Uani 1 1 d . . . . .
H65 H 0.254981 -0.033821 0.838906 0.037 Uiso 1 1 calc R U . . .
C66 C 0.19772(14) 0.06025(14) 0.89979(12) 0.0337(5) Uani 1 1 d . . . . .
C67 C -0.05267(13) 0.41766(14) 0.66647(9) 0.0263(4) Uani 1 1 d . . . . .
H67 H -0.018539 0.456740 0.639018 0.032 Uiso 1 1 calc R U . . .
C68 C 0.26439(17) 0.68006(16) 0.83701(11) 0.0363(5) Uani 1 1 d . . . . .
H68A H 0.304355 0.617650 0.839173 0.054 Uiso 1 1 calc R U . . .
H68B H 0.226087 0.685861 0.877988 0.054 Uiso 1 1 calc R U . . .
H68C H 0.301973 0.721397 0.833338 0.054 Uiso 1 1 calc R U . . .
C69 C 0.62152(12) 0.32077(13) 0.77591(10) 0.0224(4) Uani 1 1 d . . . . .
C70 C 0.58631(17) 0.31348(15) 1.00640(11) 0.0373(5) Uani 1 1 d . . . . .
H70A H 0.635082 0.260205 0.995761 0.056 Uiso 1 1 calc R U . . .
H70B H 0.559430 0.299035 1.050786 0.056 Uiso 1 1 calc R U . . .
H70C H 0.611923 0.363620 1.006893 0.056 Uiso 1 1 calc R U . . .
C71 C 0.21544(15) 0.10515(15) 0.59515(11) 0.0331(5) Uani 1 1 d . . . . .
H71A H 0.158518 0.117132 0.570799 0.050 Uiso 1 1 calc R U . . .
H71B H 0.200868 0.121871 0.640382 0.050 Uiso 1 1 calc R U . . .
H71C H 0.249305 0.040624 0.598821 0.050 Uiso 1 1 calc R U . . .
C72 C 0.65650(16) 0.25075(15) 0.72870(12) 0.0362(5) Uani 1 1 d . . . . .
H72 H 0.624852 0.203129 0.741851 0.043 Uiso 1 1 calc R U . . .
C73 C 0.39085(17) -0.04500(16) 0.74202(11) 0.0382(4) Uani 1 1 d . . . . .
H73A H 0.365203 0.014343 0.714823 0.057 Uiso 1 1 calc R U . . .
H73B H 0.343563 -0.076022 0.750841 0.057 Uiso 1 1 calc R U . . .
H73C H 0.442511 -0.081360 0.717522 0.057 Uiso 1 1 calc R U . . .
C74 C 0.32150(16) 0.51873(18) 0.51771(13) 0.0439(6) Uani 1 1 d . . . . .
H74A H 0.295591 0.493807 0.484726 0.066 Uiso 1 1 calc R U . . .
H74B H 0.348274 0.470540 0.554648 0.066 Uiso 1 1 calc R U . . .
H74C H 0.369159 0.544003 0.495803 0.066 Uiso 1 1 calc R U . . .
C75 C 0.46030(18) -0.12491(15) 0.85284(13) 0.0426(5) Uani 1 1 d . . . . .
H75A H 0.412526 -0.155456 0.858780 0.064 Uiso 1 1 calc R U . . .
H75B H 0.477298 -0.116469 0.896970 0.064 Uiso 1 1 calc R U . . .
H75C H 0.514233 -0.161924 0.830806 0.064 Uiso 1 1 calc R U . . .
C76 C 0.44736(17) 0.82207(17) 0.58030(14) 0.0453(6) Uani 1 1 d . . . . .
H76A H 0.498758 0.847673 0.577137 0.068 Uiso 1 1 calc R U . . .
H76B H 0.393776 0.862758 0.600050 0.068 Uiso 1 1 calc R U . . .
H76C H 0.432628 0.815035 0.535143 0.068 Uiso 1 1 calc R U . . .
C77 C 0.20190(19) 0.67043(18) 0.48970(11) 0.0442(6) Uani 1 1 d . . . . .
H77A H 0.247133 0.700903 0.470697 0.066 Uiso 1 1 calc R U . . .
H77B H 0.149801 0.713960 0.508551 0.066 Uiso 1 1 calc R U . . .
H77C H 0.180519 0.645897 0.454151 0.066 Uiso 1 1 calc R U . . .
C78 C -0.04513(17) 0.26720(16) 0.97817(11) 0.0381(5) Uani 1 1 d . . . . .
H78A H 0.021426 0.256257 0.976537 0.057 Uiso 1 1 calc R U . . .
H78B H -0.059801 0.215584 1.005698 0.057 Uiso 1 1 calc R U . . .
H78C H -0.074607 0.322248 0.998071 0.057 Uiso 1 1 calc R U . . .
C79 C 0.72430(15) 0.55179(15) 0.82354(13) 0.0383(5) Uani 1 1 d . . . . .
H79A H 0.774871 0.502101 0.809706 0.057 Uiso 1 1 calc R U . . .
H79B H 0.714989 0.540713 0.872488 0.057 Uiso 1 1 calc R U . . .
H79C H 0.739176 0.608939 0.811018 0.057 Uiso 1 1 calc R U . . .
C80 C -0.07147(18) 0.63101(17) 0.87752(15) 0.0487(6) Uani 1 1 d . . . . .
H80A H -0.058508 0.682013 0.893074 0.073 Uiso 1 1 calc R U . . .
H80B H -0.100962 0.599687 0.914101 0.073 Uiso 1 1 calc R U . . .
H80C H -0.112413 0.653537 0.838892 0.073 Uiso 1 1 calc R U . . .
C81 C 0.55495(16) 0.66308(18) 0.59496(15) 0.0460(6) Uani 1 1 d . . . . .
H81A H 0.539978 0.656962 0.549628 0.069 Uiso 1 1 calc R U . . .
H81B H 0.568637 0.603957 0.623655 0.069 Uiso 1 1 calc R U . . .
H81C H 0.608524 0.685429 0.592379 0.069 Uiso 1 1 calc R U . . .
B1 B 0.29329(13) 0.36839(13) 0.76498(9) 0.0175(4) Uani 1 1 d . . . . .
C83 C 0.14524(18) 0.8035(2) 0.76896(15) 0.0559(7) Uani 1 1 d . . . . .
H83A H 0.185673 0.842227 0.760900 0.084 Uiso 1 1 calc R U . . .
H83B H 0.109815 0.814277 0.810757 0.084 Uiso 1 1 calc R U . . .
H83C H 0.103287 0.817626 0.731185 0.084 Uiso 1 1 calc R U . . .
C84 C 0.6354(2) 0.2893(2) 0.65492(13) 0.0594(8) Uani 1 1 d . . . . .
H84A H 0.657216 0.240564 0.627322 0.089 Uiso 1 1 calc R U . . .
H84B H 0.666277 0.335661 0.640211 0.089 Uiso 1 1 calc R U . . .
H84C H 0.569047 0.316341 0.649790 0.089 Uiso 1 1 calc R U . . .
C86 C 0.75993(19) 0.2047(2) 0.7390(2) 0.0677(10) Uani 1 1 d . . . . .
H86A H 0.781213 0.155886 0.711449 0.102 Uiso 1 1 calc R U . . .
H86B H 0.771173 0.179602 0.786614 0.102 Uiso 1 1 calc R U . . .
H86C H 0.793195 0.249411 0.725366 0.102 Uiso 1 1 calc R U . . .
C87 C -0.18361(19) 0.3010(2) 0.90955(18) 0.0716(11) Uani 1 1 d . . . . .
H87A H -0.206268 0.309661 0.863697 0.107 Uiso 1 1 calc R U . . .
H87B H -0.210334 0.356641 0.929328 0.107 Uiso 1 1 calc R U . . .
H87C H -0.201165 0.251042 0.937105 0.107 Uiso 1 1 calc R U . . .
C1_1 C 0.8570(5) 0.9157(6) 0.8684(4) 0.100(2) Uani 0.727(8) 1 d D U P B 1
H1A_1 H 0.918217 0.888581 0.850032 0.149 Uiso 0.727(8) 1 calc R U P B 1
H1B_1 H 0.840760 0.871338 0.903257 0.149 Uiso 0.727(8) 1 calc R U P B 1
H1C_1 H 0.856683 0.969025 0.888070 0.149 Uiso 0.727(8) 1 calc R U P B 1
C2_1 C 0.7881(5) 0.9434(5) 0.8125(4) 0.104(2) Uani 0.727(8) 1 d D U P B 1
H2A_1 H 0.808737 0.982616 0.775151 0.125 Uiso 0.727(8) 1 calc R U P B 1
H2B_1 H 0.728459 0.979468 0.829651 0.125 Uiso 0.727(8) 1 calc R U P B 1
C3_1 C 0.7747(5) 0.8633(4) 0.7856(3) 0.0638(13) Uani 0.727(8) 1 d D U P B 1
H3A_1 H 0.756446 0.822821 0.823271 0.077 Uiso 0.727(8) 1 calc R U P B 1
H3B_1 H 0.833672 0.828740 0.766665 0.077 Uiso 0.727(8) 1 calc R U P B 1
C4_1 C 0.7025(4) 0.8916(4) 0.7315(3) 0.0838(18) Uani 0.727(8) 1 d D U P B 1
H4A_1 H 0.643890 0.926891 0.750429 0.101 Uiso 0.727(8) 1 calc R U P B 1
H4B_1 H 0.721184 0.931880 0.693819 0.101 Uiso 0.727(8) 1 calc R U P B 1
C5_1 C 0.6872(6) 0.8139(7) 0.7043(4) 0.074(3) Uani 0.727(8) 1 d D U P B 1
H5A_1 H 0.637311 0.836661 0.671911 0.111 Uiso 0.727(8) 1 calc R U P B 1
H5B_1 H 0.670987 0.772342 0.741490 0.111 Uiso 0.727(8) 1 calc R U P B 1
H5C_1 H 0.743441 0.781684 0.681813 0.111 Uiso 0.727(8) 1 calc R U P B 1
C1_2 C 0.8844(18) 0.918(3) 0.8401(13) 0.159(11) Uani 0.273(8) 1 d D U P B 2
H1A_2 H 0.878912 0.975643 0.810259 0.238 Uiso 0.273(8) 1 calc R U P B 2
H1B_2 H 0.933825 0.870036 0.823419 0.238 Uiso 0.273(8) 1 calc R U P B 2
H1C_2 H 0.898358 0.924140 0.885769 0.238 Uiso 0.273(8) 1 calc R U P B 2
C2_2 C 0.7960(10) 0.8957(15) 0.8414(8) 0.083(4) Uani 0.273(8) 1 d D U P B 2
H2A_2 H 0.745681 0.944622 0.857698 0.099 Uiso 0.273(8) 1 calc R U P B 2
H2B_2 H 0.800520 0.838807 0.872612 0.099 Uiso 0.273(8) 1 calc R U P B 2
C3_2 C 0.7756(15) 0.8847(15) 0.7710(8) 0.0638(13) Uani 0.273(8) 1 d D U P B 2
H3A_2 H 0.763386 0.944195 0.741871 0.077 Uiso 0.273(8) 1 calc R U P B 2
H3B_2 H 0.830739 0.842997 0.752605 0.077 Uiso 0.273(8) 1 calc R U P B 2
C4_2 C 0.6956(10) 0.8489(11) 0.7676(6) 0.080(4) Uani 0.273(8) 1 d D U P B 2
H4A_2 H 0.701783 0.795080 0.802425 0.096 Uiso 0.273(8) 1 calc R U P B 2
H4B_2 H 0.638128 0.895640 0.777071 0.096 Uiso 0.273(8) 1 calc R U P B 2
C5_2 C 0.691(2) 0.824(2) 0.6999(11) 0.093(8) Uani 0.273(8) 1 d D U P B 2
H5A_2 H 0.627240 0.844544 0.685261 0.140 Uiso 0.273(8) 1 calc R U P B 2
H5B_2 H 0.714749 0.757998 0.702267 0.140 Uiso 0.273(8) 1 calc R U P B 2
H5C_2 H 0.728110 0.852699 0.667602 0.140 Uiso 0.273(8) 1 calc R U P B 2
C1_3 C 0.1719(5) 0.8999(4) 0.5413(3) 0.069(2) Uani 0.553(7) 1 d D U P C 1
H1A_3 H 0.121431 0.872991 0.549793 0.104 Uiso 0.553(7) 1 calc R U P C 1
H1B_3 H 0.169045 0.940036 0.574552 0.104 Uiso 0.553(7) 1 calc R U P C 1
H1C_3 H 0.230479 0.851809 0.544813 0.104 Uiso 0.553(7) 1 calc R U P C 1
C2_3 C 0.1638(10) 0.9525(8) 0.4729(5) 0.137(5) Uani 0.553(7) 1 d D U P C 1
H2A_3 H 0.142785 1.017813 0.476889 0.164 Uiso 0.553(7) 1 calc R U P C 1
H2B_3 H 0.225350 0.939562 0.451156 0.164 Uiso 0.553(7) 1 calc R U P C 1
C3_3 C 0.1007(9) 0.9340(7) 0.4289(5) 0.114(4) Uani 0.553(7) 1 d D U P C 1
H3A_3 H 0.044501 0.932082 0.455552 0.137 Uiso 0.553(7) 1 calc R U P C 1
H3B_3 H 0.129634 0.872711 0.416888 0.137 Uiso 0.553(7) 1 calc R U P C 1
C4_3 C 0.0722(7) 0.9981(5) 0.3646(5) 0.107(3) Uani 0.553(7) 1 d D U P C 1
H4A_3 H 0.126602 1.002276 0.336406 0.128 Uiso 0.553(7) 1 calc R U P C 1
H4B_3 H 0.037861 1.059362 0.374561 0.128 Uiso 0.553(7) 1 calc R U P C 1
C5_3 C 0.0102(6) 0.9592(6) 0.3274(5) 0.092(3) Uani 0.553(7) 1 d D U P C 1
H5A_3 H 0.024872 0.965909 0.279071 0.138 Uiso 0.553(7) 1 calc R U P C 1
H5B_3 H -0.054326 0.992246 0.334666 0.138 Uiso 0.553(7) 1 calc R U P C 1
H5C_3 H 0.020869 0.894921 0.345188 0.138 Uiso 0.553(7) 1 calc R U P C 1
C1_4 C -0.014(2) 0.939(2) 0.3069(14) 0.293(16) Uani 0.447(7) 1 d D U P C 2
H1A_4 H -0.045177 0.895299 0.328441 0.440 Uiso 0.447(7) 1 calc R U P C 2
H1B_4 H 0.044971 0.906839 0.287865 0.440 Uiso 0.447(7) 1 calc R U P C 2
H1C_4 H -0.052255 0.980353 0.270797 0.440 Uiso 0.447(7) 1 calc R U P C 2
C2_4 C 0.0016(15) 0.9924(15) 0.3583(12) 0.216(10) Uani 0.447(7) 1 d D U P C 2
H2A_4 H -0.054237 1.013849 0.386074 0.259 Uiso 0.447(7) 1 calc R U P C 2
H2B_4 H 0.021710 1.044900 0.336796 0.259 Uiso 0.447(7) 1 calc R U P C 2
C3_4 C 0.0770(8) 0.9226(8) 0.3997(6) 0.107(4) Uani 0.447(7) 1 d D U P C 2
H3A_4 H 0.112021 0.875141 0.372938 0.128 Uiso 0.447(7) 1 calc R U P C 2
H3B_4 H 0.051411 0.893681 0.440571 0.128 Uiso 0.447(7) 1 calc R U P C 2
C4_4 C 0.1399(9) 0.9783(8) 0.4190(6) 0.126(5) Uani 0.447(7) 1 d D U P C 2
H4A_4 H 0.170061 1.000872 0.377813 0.152 Uiso 0.447(7) 1 calc R U P C 2
H4B_4 H 0.101421 1.031388 0.439028 0.152 Uiso 0.447(7) 1 calc R U P C 2
C5_4 C 0.2142(7) 0.9188(7) 0.4703(6) 0.096(4) Uani 0.447(7) 1 d D U P C 2
H5A_4 H 0.247998 0.862973 0.452609 0.145 Uiso 0.447(7) 1 calc R U P C 2
H5B_4 H 0.184690 0.903543 0.513377 0.145 Uiso 0.447(7) 1 calc R U P C 2
H5C_4 H 0.256820 0.952247 0.477053 0.145 Uiso 0.447(7) 1 calc R U P C 2
C1_5 C 0.1196(3) -0.0553(3) 0.9466(3) 0.0426(5) Uani 0.593(4) 1 d D U P D 1
H1A_5 H 0.060070 -0.065852 0.957665 0.064 Uiso 0.593(4) 1 calc R U P D 1
H1B_5 H 0.152167 -0.061027 0.988214 0.064 Uiso 0.593(4) 1 calc R U P D 1
H1C_5 H 0.155976 -0.100138 0.918939 0.064 Uiso 0.593(4) 1 calc R U P D 1
C2_5 C 0.1050(6) 0.0395(5) 0.9074(3) 0.0369(11) Uani 0.593(4) 1 d D U P D 1
H2_5 H 0.063774 0.083003 0.935510 0.044 Uiso 0.593(4) 1 calc R U P D 1
C3_5 C 0.0563(3) 0.0506(3) 0.8409(2) 0.0382(4) Uani 0.593(4) 1 d D U P D 1
H3A_5 H 0.048555 0.111849 0.816629 0.057 Uiso 0.593(4) 1 calc R U P D 1
H3B_5 H -0.003892 0.041059 0.850372 0.057 Uiso 0.593(4) 1 calc R U P D 1
H3C_5 H 0.093193 0.006129 0.813296 0.057 Uiso 0.593(4) 1 calc R U P D 1
C1_6 C 0.1381(5) -0.0550(4) 0.9807(4) 0.0426(5) Uani 0.407(4) 1 d D U P D 2
H1A_6 H 0.175253 -0.106015 0.958883 0.064 Uiso 0.407(4) 1 calc R U P D 2
H1B_6 H 0.081025 -0.066920 0.998362 0.064 Uiso 0.407(4) 1 calc R U P D 2
H1C_6 H 0.172316 -0.047671 1.017860 0.064 Uiso 0.407(4) 1 calc R U P D 2
C2_6 C 0.1160(10) 0.0300(8) 0.9302(5) 0.0369(11) Uani 0.407(4) 1 d D U P D 2
H2_6 H 0.076539 0.079794 0.953899 0.044 Uiso 0.407(4) 1 calc R U P D 2
C3_6 C 0.0610(5) 0.0244(5) 0.8704(3) 0.0382(4) Uani 0.407(4) 1 d D U P D 2
H3A_6 H 0.049344 0.080948 0.838730 0.057 Uiso 0.407(4) 1 calc R U P D 2
H3B_6 H 0.002504 0.014987 0.887064 0.057 Uiso 0.407(4) 1 calc R U P D 2
H3C_6 H 0.096062 -0.026313 0.847516 0.057 Uiso 0.407(4) 1 calc R U P D 2

loop_
_atom_site_aniso_label
_atom_site_aniso_U_11
_atom_site_aniso_U_22
_atom_site_aniso_U_33
_atom_site_aniso_U_23
_atom_site_aniso_U_13
_atom_site_aniso_U_12
Ge2 0.0159(3) 0.0129(2) 0.0154(3) -0.00172(17) -0.0021(2) -0.00252(17)
Ge20 0.021(3) 0.0178(17) 0.016(2) 0.0011(16) -0.001(2) -0.006(2)
Ge1 0.02550(11) 0.01862(10) 0.02633(11) -0.00744(8) -0.01211(8) 0.00373(8)
K2 0.0244(2) 0.0209(2) 0.0416(2) 0.00037(17) 0.00213(17) -0.00916(16)
K1 0.0424(3) 0.0479(3) 0.0299(2) 0.0009(2) -0.00061(19) -0.0282(2)
Cl1 0.0290(2) 0.0217(2) 0.0194(2) -0.00638(16) -0.00177(16) -0.00586(17)
O1 0.0194(6) 0.0175(6) 0.0163(6) -0.0030(5) -0.0019(5) -0.0034(5)
C2 0.0172(8) 0.0199(9) 0.0172(8) -0.0035(6) 0.0000(6) -0.0055(7)
C3 0.0157(8) 0.0176(8) 0.0148(7) -0.0028(6) -0.0023(6) -0.0027(6)
C4 0.0163(8) 0.0139(8) 0.0150(7) -0.0031(6) 0.0000(6) -0.0031(6)
C5 0.0282(10) 0.0224(9) 0.0239(9) -0.0061(7) 0.0009(7) -0.0118(8)
C6 0.0189(8) 0.0152(8) 0.0177(8) -0.0040(6) -0.0008(6) -0.0046(6)
C7 0.0256(9) 0.0197(9) 0.0275(9) 0.0003(7) -0.0097(7) -0.0008(7)
C8 0.0272(9) 0.0141(8) 0.0215(8) 0.0009(7) -0.0025(7) -0.0051(7)
C9 0.0226(9) 0.0231(9) 0.0204(8) -0.0027(7) -0.0006(7) -0.0110(7)
C10 0.0269(9) 0.0200(9) 0.0193(8) -0.0040(7) 0.0003(7) -0.0092(7)
C11 0.0186(8) 0.0202(9) 0.0263(9) -0.0021(7) -0.0016(7) -0.0074(7)
C12 0.0201(8) 0.0206(9) 0.0166(8) -0.0035(6) -0.0009(6) -0.0074(7)
C13 0.0226(8) 0.0140(8) 0.0179(8) -0.0024(6) 0.0000(6) -0.0059(7)
C14 0.0195(8) 0.0145(8) 0.0194(8) -0.0027(6) 0.0018(6) -0.0047(7)
C15 0.0231(9) 0.0172(9) 0.0238(9) -0.0022(7) 0.0030(7) -0.0057(7)
C16 0.0164(8) 0.0221(9) 0.0168(8) -0.0009(6) -0.0023(6) -0.0079(7)
C17 0.0194(9) 0.0233(9) 0.0268(9) -0.0048(7) 0.0047(7) -0.0086(7)
C18 0.0211(9) 0.0256(9) 0.0199(8) -0.0047(7) -0.0006(7) -0.0109(7)
C19 0.0310(10) 0.0226(9) 0.0249(9) -0.0094(7) 0.0051(8) -0.0077(8)
C20 0.0167(8) 0.0237(9) 0.0235(9) 0.0017(7) -0.0028(7) -0.0070(7)
C21 0.0214(9) 0.0354(11) 0.0194(8) 0.0038(8) -0.0059(7) -0.0116(8)
C22 0.0146(8) 0.0215(9) 0.0188(8) -0.0016(7) -0.0002(6) -0.0080(7)
C23 0.0169(8) 0.0224(9) 0.0221(9) -0.0024(7) -0.0002(7) -0.0070(7)
C24 0.0215(9) 0.0169(8) 0.0238(9) -0.0039(7) 0.0008(7) -0.0061(7)
C25 0.0159(8) 0.0183(8) 0.0237(9) -0.0028(7) -0.0016(6) -0.0061(7)
C26 0.0275(9) 0.0263(10) 0.0229(9) -0.0097(7) -0.0015(7) -0.0105(8)
C27 0.0189(9) 0.0224(9) 0.0313(10) -0.0043(7) -0.0058(7) -0.0051(7)
C28 0.0164(8) 0.0161(8) 0.0206(8) -0.0043(6) 0.0009(6) -0.0046(6)
C29 0.0236(9) 0.0247(9) 0.0226(9) -0.0033(7) 0.0012(7) -0.0106(7)
C30 0.0259(10) 0.0213(9) 0.0321(10) -0.0085(8) 0.0026(8) -0.0013(8)
C31 0.0241(9) 0.0255(9) 0.0222(9) -0.0031(7) 0.0002(7) -0.0106(8)
C32 0.0229(9) 0.0174(9) 0.0237(9) 0.0006(7) 0.0003(7) -0.0077(7)
C33 0.0170(8) 0.0170(8) 0.0222(8) -0.0013(7) 0.0002(6) -0.0056(7)
C34 0.0246(9) 0.0175(9) 0.0287(9) 0.0001(7) -0.0011(7) -0.0057(7)
C35 0.0232(9) 0.0255(10) 0.0261(9) -0.0002(7) -0.0006(7) -0.0123(8)
C36 0.0258(9) 0.0370(11) 0.0184(8) -0.0049(8) -0.0029(7) -0.0127(8)
C37 0.0237(9) 0.0200(9) 0.0257(9) -0.0036(7) -0.0022(7) -0.0090(7)
C38 0.0319(10) 0.0196(9) 0.0293(10) -0.0079(7) 0.0011(8) -0.0101(8)
C39 0.0368(11) 0.0284(10) 0.0223(9) -0.0052(8) 0.0022(8) -0.0160(9)
C40 0.0291(10) 0.0390(12) 0.0328(11) -0.0043(9) 0.0025(8) -0.0217(9)
C41 0.0294(10) 0.0423(12) 0.0248(9) -0.0117(9) 0.0059(8) -0.0201(9)
C42 0.0279(10) 0.0202(9) 0.0281(9) -0.0016(7) 0.0018(8) -0.0112(8)
C43 0.0208(8) 0.0149(8) 0.0201(8) 0.0021(6) -0.0019(7) -0.0063(7)
C44 0.0259(9) 0.0272(10) 0.0290(10) -0.0043(8) -0.0007(8) -0.0142(8)
C45 0.0496(13) 0.0245(10) 0.0252(10) -0.0032(8) -0.0031(9) -0.0099(9)
C46 0.0260(10) 0.0330(11) 0.0233(9) -0.0042(8) 0.0050(7) -0.0145(8)
C47 0.0331(11) 0.0442(12) 0.0220(9) -0.0108(8) 0.0020(8) -0.0195(9)
C48 0.0141(8) 0.0276(10) 0.0287(9) -0.0043(8) -0.0005(7) -0.0036(7)
C49 0.0288(10) 0.0305(10) 0.0200(9) -0.0007(7) -0.0013(7) -0.0128(8)
C50 0.0231(9) 0.0204(9) 0.0261(9) -0.0045(7) -0.0024(7) -0.0044(7)
C51 0.0243(9) 0.0259(10) 0.0267(9) 0.0013(8) -0.0012(7) -0.0116(8)
C52 0.0276(10) 0.0259(10) 0.0412(12) -0.0113(9) 0.0084(9) -0.0067(8)
C53 0.0259(10) 0.0215(10) 0.0375(11) -0.0032(8) 0.0060(8) -0.0084(8)
C54 0.0256(9) 0.0177(9) 0.0239(9) -0.0001(7) -0.0018(7) -0.0085(7)
C55 0.0179(8) 0.0280(10) 0.0240(9) -0.0027(7) 0.0004(7) -0.0107(7)
C56 0.0283(10) 0.0393(12) 0.0312(10) -0.0180(9) 0.0081(8) -0.0168(9)
C57 0.0293(10) 0.0511(13) 0.0259(10) -0.0026(9) -0.0032(8) -0.0210(10)
C58 0.0397(12) 0.0403(12) 0.0270(10) -0.0173(9) -0.0035(9) -0.0101(10)
C59 0.0359(11) 0.0279(10) 0.0290(10) 0.0027(8) -0.0027(8) -0.0163(9)
C60 0.0373(12) 0.0447(13) 0.0350(11) -0.0157(10) 0.0077(9) -0.0249(10)
C61 0.0420(11) 0.0269(10) 0.0220(9) -0.0055(8) 0.0044(8) -0.0207(9)
C62 0.0200(9) 0.0210(9) 0.0345(10) -0.0012(8) -0.0049(8) 0.0017(7)
C63 0.0368(12) 0.0200(10) 0.0455(13) -0.0004(9) 0.0023(10) -0.0066(9)
C64 0.0313(10) 0.0371(11) 0.0295(10) -0.0122(9) 0.0018(8) -0.0148(9)
C65 0.0319(11) 0.0213(10) 0.0430(12) -0.0048(8) -0.0027(9) -0.0138(8)
C66 0.0270(10) 0.0253(10) 0.0516(13) -0.0041(9) 0.0037(9) -0.0136(8)
C67 0.0261(9) 0.0370(11) 0.0229(9) -0.0056(8) 0.0025(7) -0.0199(9)
C68 0.0488(13) 0.0409(12) 0.0278(10) -0.0136(9) 0.0066(9) -0.0232(11)
C69 0.0180(8) 0.0226(9) 0.0280(9) -0.0065(7) 0.0047(7) -0.0079(7)
C70 0.0523(14) 0.0312(11) 0.0238(10) 0.0008(8) -0.0021(9) -0.0078(10)
C71 0.0370(11) 0.0307(11) 0.0382(11) -0.0102(9) -0.0007(9) -0.0171(9)
C72 0.0391(12) 0.0310(11) 0.0463(13) -0.0188(10) 0.0227(10) -0.0202(10)
C73 0.0474(10) 0.0390(11) 0.0354(10) -0.0083(8) 0.0000(9) -0.0222(9)
C74 0.0374(12) 0.0572(16) 0.0480(14) -0.0308(12) 0.0113(10) -0.0207(11)
C75 0.0488(12) 0.0287(9) 0.0501(12) -0.0057(9) 0.0006(10) -0.0116(8)
C76 0.0419(13) 0.0429(14) 0.0563(15) 0.0028(11) 0.0038(11) -0.0262(11)
C77 0.0549(15) 0.0569(15) 0.0280(11) -0.0062(10) -0.0072(10) -0.0261(13)
C78 0.0465(13) 0.0405(13) 0.0315(11) -0.0002(9) 0.0017(10) -0.0224(11)
C79 0.0327(11) 0.0287(11) 0.0578(14) 0.0009(10) -0.0076(10) -0.0177(9)
C80 0.0458(14) 0.0364(13) 0.0622(17) -0.0206(12) -0.0121(12) -0.0009(11)
C81 0.0273(11) 0.0516(15) 0.0648(17) -0.0125(13) 0.0079(11) -0.0201(11)
B1 0.0184(9) 0.0176(9) 0.0157(8) -0.0016(7) -0.0011(7) -0.0045(7)
C83 0.0414(14) 0.0595(17) 0.0642(17) -0.0405(14) -0.0008(12) 0.0049(12)
C84 0.103(2) 0.0566(17) 0.0363(13) -0.0252(12) 0.0349(15) -0.0475(17)
C86 0.0403(15) 0.0476(16) 0.124(3) -0.0472(18) 0.0380(17) -0.0160(13)
C87 0.0416(15) 0.089(2) 0.079(2) 0.0468(18) -0.0139(14) -0.0399(16)
C1_1 0.108(5) 0.123(5) 0.105(5) -0.056(4) 0.038(4) -0.078(4)
C2_1 0.146(6) 0.063(4) 0.103(5) -0.035(3) 0.054(4) -0.030(4)
C3_1 0.068(2) 0.043(4) 0.066(3) 0.012(2) 0.016(2) -0.010(2)
C4_1 0.062(3) 0.063(3) 0.098(4) 0.028(3) -0.005(3) 0.006(2)
C5_1 0.042(3) 0.104(6) 0.064(4) 0.034(3) -0.004(3) -0.027(4)
C1_2 0.145(17) 0.25(3) 0.139(19) -0.01(2) 0.024(15) -0.154(19)
C2_2 0.074(8) 0.096(12) 0.087(8) -0.028(8) 0.015(7) -0.035(8)
C3_2 0.068(2) 0.043(4) 0.066(3) 0.012(2) 0.016(2) -0.010(2)
C4_2 0.105(9) 0.097(10) 0.048(6) 0.015(6) 0.015(6) -0.063(8)
C5_2 0.13(2) 0.057(12) 0.066(12) -0.004(10) -0.001(11) 0.010(11)
C1_3 0.084(4) 0.046(3) 0.092(4) -0.030(3) 0.008(3) -0.031(3)
C2_3 0.245(14) 0.100(9) 0.109(6) -0.052(5) 0.020(8) -0.102(9)
C3_3 0.150(9) 0.061(5) 0.129(8) -0.046(5) 0.017(6) -0.014(5)
C4_3 0.106(7) 0.057(4) 0.147(7) 0.001(4) 0.036(5) -0.025(4)
C5_3 0.077(5) 0.072(5) 0.102(7) -0.008(4) 0.021(4) 0.009(4)
C1_4 0.33(3) 0.32(3) 0.20(2) 0.03(2) -0.08(2) -0.06(3)
C2_4 0.189(17) 0.22(2) 0.19(2) 0.042(14) -0.004(14) -0.026(15)
C3_4 0.132(8) 0.073(7) 0.094(8) -0.012(6) 0.070(6) -0.014(5)
C4_4 0.168(10) 0.078(7) 0.130(11) 0.028(7) 0.044(7) -0.063(7)
C5_4 0.089(6) 0.056(6) 0.164(10) -0.068(6) 0.047(6) -0.034(4)
C1_5 0.0488(12) 0.0287(9) 0.0501(12) -0.0057(9) 0.0006(10) -0.0116(8)
C2_5 0.028(2) 0.0331(19) 0.055(4) -0.009(3) 0.003(3) -0.0166(18)
C3_5 0.0474(10) 0.0390(11) 0.0354(10) -0.0083(8) 0.0000(9) -0.0222(9)
C1_6 0.0488(12) 0.0287(9) 0.0501(12) -0.0057(9) 0.0006(10) -0.0116(8)
C2_6 0.028(2) 0.0331(19) 0.055(4) -0.009(3) 0.003(3) -0.0166(18)
C3_6 0.0474(10) 0.0390(11) 0.0354(10) -0.0083(8) 0.0000(9) -0.0222(9)

_geom_special_details            
;
 All esds (except the esd in the dihedral angle between two l.s. planes)
 are estimated using the full covariance matrix.  The cell esds are taken
 into account individually in the estimation of esds in distances, angles
 and torsion angles; correlations between esds in cell parameters are only
 used when they are defined by crystal symmetry.  An approximate (isotropic)
 treatment of cell esds is used for estimating esds involving l.s. planes.
;

loop_
_geom_bond_atom_site_label_1
_geom_bond_atom_site_label_2
_geom_bond_distance
_geom_bond_site_symmetry_2
_geom_bond_publ_flag
Ge2 C13 1.9936(18) . ?
Ge2 C4 2.0191(19) . ?
Ge2 B1 2.045(2) . ?
Ge2 K2 3.3632(19) . ?
Ge2 K1 3.831(2) . ?
Ge20 B1 1.910(8) . ?
Ge20 C4 1.938(5) . ?
Ge20 C13 2.007(7) . ?
Ge20 K1 3.40(2) . ?
Ge20 K2 3.702(19) . ?
Ge1 B1 1.9454(19) . ?
Ge1 C22 1.9495(17) . ?
Ge1 C3 1.9729(17) . ?
Ge1 K1 3.4547(5) . ?
Ge1 K2 3.7423(5) . ?
K2 Cl1 3.0399(6) . ?
K2 B1 3.149(2) . ?
K2 C17 3.2296(19) . ?
K2 C46 3.282(2) . ?
K2 C35 3.2912(19) . ?
K2 C37 3.3024(19) . ?
K2 C29 3.3737(19) . ?
K2 C24 3.3801(18) . ?
K2 C11 3.4019(18) . ?
K2 C33 3.4433(17) . ?
K2 C69 3.4542(19) . ?
K1 O1 2.6807(13) . ?
K1 B1 3.043(2) . ?
K1 C53 3.081(2) . ?
K1 C32 3.1528(19) . ?
K1 C66 3.276(2) . ?
K1 C43 3.4330(18) . ?
K1 C44 3.487(2) . ?
K1 C65 3.490(2) . ?
Cl1 B1 1.8725(19) . ?
O1 C16 1.392(2) . ?
O1 C14 1.395(2) . ?
C2 C34 1.401(2) . ?
C2 C3 1.407(2) . ?
C2 C33 1.520(2) . ?
C3 C12 1.420(2) . ?
C4 C6 1.413(2) . ?
C4 C28 1.417(2) . ?
C5 C11 1.394(3) . ?
C5 C9 1.396(3) . ?
C5 H5 0.9500 . ?
C6 C8 1.400(2) . ?
C6 C43 1.511(2) . ?
C7 C27 1.384(3) . ?
C7 C8 1.385(3) . ?
C7 H7 0.9500 . ?
C8 H8 0.9500 . ?
C9 C25 1.408(2) . ?
C9 C61 1.533(3) . ?
C10 C14 1.392(2) . ?
C10 C19 1.393(3) . ?
C10 C26 1.536(3) . ?
C11 C17 1.389(3) . ?
C11 C42 1.521(3) . ?
C12 C48 1.395(3) . ?
C12 C23 1.510(2) . ?
C13 C14 1.390(2) . ?
C13 C50 1.404(3) . ?
C15 C52 1.526(3) . ?
C15 C32 1.527(2) . ?
C15 C45 1.533(3) . ?
C15 H15 1.0000 . ?
C16 C18 1.390(2) . ?
C16 C22 1.392(3) . ?
C17 C69 1.399(3) . ?
C17 H17 1.0000 . ?
C18 C36 1.396(3) . ?
C18 C26 1.528(3) . ?
C19 C30 1.390(3) . ?
C19 H19 0.9500 . ?
C20 C21 1.390(3) . ?
C20 C22 1.410(2) . ?
C20 H20 0.9500 . ?
C21 C36 1.388(3) . ?
C21 H21 0.9500 . ?
C23 C31 1.409(3) . ?
C23 C55 1.417(3) . ?
C24 C37 1.402(3) . ?
C24 C33 1.413(2) . ?
C24 C56 1.530(3) . ?
C25 C69 1.408(3) . ?
C25 C28 1.506(2) . ?
C26 C58 1.532(3) . ?
C26 C71 1.545(3) . ?
C27 C28 1.398(2) . ?
C27 H27 0.9500 . ?
C29 C46 1.396(3) . ?
C29 C33 1.409(3) . ?
C29 C41 1.517(3) . ?
C30 C50 1.388(3) . ?
C30 H30 0.9500 . ?
C31 C49 1.400(3) . ?
C31 C39 1.525(3) . ?
C32 C53 1.397(3) . ?
C32 C43 1.420(3) . ?
C34 C62 1.386(3) . ?
C34 H34 0.9500 . ?
C35 C37 1.392(3) . ?
C35 C46 1.396(3) . ?
C35 C40 1.523(3) . ?
C36 H36 0.9500 . ?
C37 H37 1.0000 . ?
C38 C54 1.520(3) . ?
C38 C73 1.531(3) . ?
C38 C75 1.533(3) . ?
C38 H38 1.0000 . ?
C39 C64 1.525(3) . ?
C39 C80 1.532(3) . ?
C39 H39 1.0000 . ?
C40 C81 1.522(3) . ?
C40 C76 1.528(3) . ?
C40 H40 1.0000 . ?
C41 C74 1.521(3) . ?
C41 C77 1.534(3) . ?
C41 H41 1.0000 . ?
C42 C63 1.521(3) . ?
C42 C79 1.529(3) . ?
C42 H42 1.0000 . ?
C43 C54 1.405(2) . ?
C44 C51 1.393(3) . ?
C44 C55 1.395(3) . ?
C44 H44 0.9500 . ?
C45 H45A 0.9800 . ?
C45 H45B 0.9800 . ?
C45 H45C 0.9800 . ?
C46 H46 1.0000 . ?
C47 C61 1.524(3) . ?
C47 H47A 0.9800 . ?
C47 H47B 0.9800 . ?
C47 H47C 0.9800 . ?
C48 C62 1.379(3) . ?
C48 H48 0.9500 . ?
C49 C51 1.392(3) . ?
C49 H49 0.9500 . ?
C50 H50 0.9500 . ?
C51 C59 1.527(3) . ?
C52 H52A 0.9800 . ?
C52 H52B 0.9800 . ?
C52 H52C 0.9800 . ?
C53 C66 1.394(3) . ?
C53 H53 1.0000 . ?
C54 C65 1.401(3) . ?
C55 C67 1.512(3) . ?
C56 C83 1.532(3) . ?
C56 C68 1.533(3) . ?
C56 H56 1.0000 . ?
C57 C67 1.541(3) . ?
C57 H57A 0.9800 . ?
C57 H57B 0.9800 . ?
C57 H57C 0.9800 . ?
C58 H58A 0.9800 . ?
C58 H58B 0.9800 . ?
C58 H58C 0.9800 . ?
C59 C78 1.517(3) . ?
C59 C87 1.520(3) . ?
C59 H59 1.0000 . ?
C60 C67 1.529(3) . ?
C60 H60A 0.9800 . ?
C60 H60B 0.9800 . ?
C60 H60C 0.9800 . ?
C61 C70 1.534(3) . ?
C61 H61 1.0000 . ?
C62 H62 0.9500 . ?
C63 H63A 0.9800 . ?
C63 H63B 0.9800 . ?
C63 H63C 0.9800 . ?
C64 H64A 0.9800 . ?
C64 H64B 0.9800 . ?
C64 H64C 0.9800 . ?
C65 C66 1.388(3) . ?
C65 H65 0.9500 . ?
C66 C2_6 1.526(14) . ?
C66 C2_5 1.543(9) . ?
C67 H67 1.0000 . ?
C68 H68A 0.9800 . ?
C68 H68B 0.9800 . ?
C68 H68C 0.9800 . ?
C69 C72 1.519(3) . ?
C70 H70A 0.9800 . ?
C70 H70B 0.9800 . ?
C70 H70C 0.9800 . ?
C71 H71A 0.9800 . ?
C71 H71B 0.9800 . ?
C71 H71C 0.9800 . ?
C72 C84 1.524(4) . ?
C72 C86 1.540(4) . ?
C72 H72 1.0000 . ?
C73 H73A 0.9800 . ?
C73 H73B 0.9800 . ?
C73 H73C 0.9800 . ?
C74 H74A 0.9800 . ?
C74 H74B 0.9800 . ?
C74 H74C 0.9800 . ?
C75 H75A 0.9800 . ?
C75 H75B 0.9800 . ?
C75 H75C 0.9800 . ?
C76 H76A 0.9800 . ?
C76 H76B 0.9800 . ?
C76 H76C 0.9800 . ?
C77 H77A 0.9800 . ?
C77 H77B 0.9800 . ?
C77 H77C 0.9800 . ?
C78 H78A 0.9800 . ?
C78 H78B 0.9800 . ?
C78 H78C 0.9800 . ?
C79 H79A 0.9800 . ?
C79 H79B 0.9800 . ?
C79 H79C 0.9800 . ?
C80 H80A 0.9800 . ?
C80 H80B 0.9800 . ?
C80 H80C 0.9800 . ?
C81 H81A 0.9800 . ?
C81 H81B 0.9800 . ?
C81 H81C 0.9800 . ?
C83 H83A 0.9800 . ?
C83 H83B 0.9800 . ?
C83 H83C 0.9800 . ?
C84 H84A 0.9800 . ?
C84 H84B 0.9800 . ?
C84 H84C 0.9800 . ?
C86 H86A 0.9800 . ?
C86 H86B 0.9800 . ?
C86 H86C 0.9800 . ?
C87 H87A 0.9800 . ?
C87 H87B 0.9800 . ?
C87 H87C 0.9800 . ?
C1_1 C2_1 1.510(9) . ?
C1_1 H1A_1 0.9800 . ?
C1_1 H1B_1 0.9800 . ?
C1_1 H1C_1 0.9800 . ?
C2_1 C3_1 1.517(7) . ?
C2_1 H2A_1 0.9900 . ?
C2_1 H2B_1 0.9900 . ?
C3_1 C4_1 1.517(7) . ?
C3_1 H3A_1 0.9900 . ?
C3_1 H3B_1 0.9900 . ?
C4_1 C5_1 1.497(9) . ?
C4_1 H4A_1 0.9900 . ?
C4_1 H4B_1 0.9900 . ?
C5_1 H5A_1 0.9800 . ?
C5_1 H5B_1 0.9800 . ?
C5_1 H5C_1 0.9800 . ?
C1_2 C2_2 1.497(13) . ?
C1_2 H1A_2 0.9800 . ?
C1_2 H1B_2 0.9800 . ?
C1_2 H1C_2 0.9800 . ?
C2_2 C3_2 1.515(13) . ?
C2_2 H2A_2 0.9900 . ?
C2_2 H2B_2 0.9900 . ?
C3_2 C4_2 1.502(13) . ?
C3_2 H3A_2 0.9900 . ?
C3_2 H3B_2 0.9900 . ?
C4_2 C5_2 1.487(13) . ?
C4_2 H4A_2 0.9900 . ?
C4_2 H4B_2 0.9900 . ?
C5_2 H5A_2 0.9800 . ?
C5_2 H5B_2 0.9800 . ?
C5_2 H5C_2 0.9800 . ?
C1_3 C2_3 1.476(10) . ?
C1_3 H1A_3 0.9800 . ?
C1_3 H1B_3 0.9800 . ?
C1_3 H1C_3 0.9800 . ?
C2_3 C3_3 1.470(11) . ?
C2_3 H2A_3 0.9900 . ?
C2_3 H2B_3 0.9900 . ?
C3_3 C4_3 1.503(10) . ?
C3_3 H3A_3 0.9900 . ?
C3_3 H3B_3 0.9900 . ?
C4_3 C5_3 1.555(10) . ?
C4_3 H4A_3 0.9900 . ?
C4_3 H4B_3 0.9900 . ?
C5_3 H5A_3 0.9800 . ?
C5_3 H5B_3 0.9800 . ?
C5_3 H5C_3 0.9800 . ?
C1_4 C2_4 1.502(14) . ?
C1_4 H1A_4 0.9800 . ?
C1_4 H1B_4 0.9800 . ?
C1_4 H1C_4 0.9800 . ?
C2_4 C3_4 1.512(13) . ?
C2_4 H2A_4 0.9900 . ?
C2_4 H2B_4 0.9900 . ?
C3_4 C4_4 1.584(11) . ?
C3_4 H3A_4 0.9900 . ?
C3_4 H3B_4 0.9900 . ?
C4_4 C5_4 1.557(12) . ?
C4_4 H4A_4 0.9900 . ?
C4_4 H4B_4 0.9900 . ?
C5_4 H5A_4 0.9800 . ?
C5_4 H5B_4 0.9800 . ?
C5_4 H5C_4 0.9800 . ?
C1_5 C2_5 1.523(7) . ?
C1_5 H1A_5 0.9800 . ?
C1_5 H1B_5 0.9800 . ?
C1_5 H1C_5 0.9800 . ?
C2_5 C3_5 1.531(6) . ?
C2_5 H2_5 1.0000 . ?
C3_5 H3A_5 0.9800 . ?
C3_5 H3B_5 0.9800 . ?
C3_5 H3C_5 0.9800 . ?
C1_6 C2_6 1.502(9) . ?
C1_6 H1A_6 0.9800 . ?
C1_6 H1B_6 0.9800 . ?
C1_6 H1C_6 0.9800 . ?
C2_6 C3_6 1.539(8) . ?
C2_6 H2_6 1.0000 . ?
C3_6 H3A_6 0.9800 . ?
C3_6 H3B_6 0.9800 . ?
C3_6 H3C_6 0.9800 . ?

loop_
_geom_angle_atom_site_label_1
_geom_angle_atom_site_label_2
_geom_angle_atom_site_label_3
_geom_angle
_geom_angle_site_symmetry_1
_geom_angle_site_symmetry_3
_geom_angle_publ_flag
C13 Ge2 C4 101.37(8) . . ?
C13 Ge2 B1 118.30(9) . . ?
C4 Ge2 B1 119.29(11) . . ?
C13 Ge2 K2 130.07(10) . . ?
C4 Ge2 K2 119.73(7) . . ?
B1 Ge2 K2 66.07(7) . . ?
C13 Ge2 K1 78.37(8) . . ?
C4 Ge2 K1 99.65(10) . . ?
B1 Ge2 K1 52.23(8) . . ?
K2 Ge2 K1 117.46(2) . . ?
B1 Ge20 C4 131.4(4) . . ?
B1 Ge20 C13 124.5(3) . . ?
C4 Ge20 C13 103.8(3) . . ?
B1 Ge20 K1 62.7(6) . . ?
C4 Ge20 K1 117.1(10) . . ?
C13 Ge20 K1 89.9(6) . . ?
B1 Ge20 K2 58.3(5) . . ?
C4 Ge20 K2 109.0(7) . . ?
C13 Ge20 K2 114.6(8) . . ?
K1 Ge20 K2 120.0(2) . . ?
B1 Ge1 C22 125.90(8) . . ?
B1 Ge1 C3 129.05(7) . . ?
C22 Ge1 C3 104.25(7) . . ?
B1 Ge1 K1 61.28(6) . . ?
C22 Ge1 K1 84.29(5) . . ?
C3 Ge1 K1 122.81(5) . . ?
B1 Ge1 K2 57.26(6) . . ?
C22 Ge1 K2 123.66(5) . . ?
C3 Ge1 K2 104.16(5) . . ?
K1 Ge1 K2 117.477(12) . . ?
Cl1 K2 B1 35.17(4) . . ?
Cl1 K2 C17 110.69(4) . . ?
B1 K2 C17 117.77(5) . . ?
Cl1 K2 C46 123.63(4) . . ?
B1 K2 C46 118.52(5) . . ?
C17 K2 C46 121.72(5) . . ?
Cl1 K2 C35 120.81(4) . . ?
B1 K2 C35 132.82(5) . . ?
C17 K2 C35 108.93(5) . . ?
C46 K2 C35 24.53(5) . . ?
Cl1 K2 C37 97.37(4) . . ?
B1 K2 C37 117.68(5) . . ?
C17 K2 C37 116.33(5) . . ?
C46 K2 C37 42.40(5) . . ?
C35 K2 C37 24.38(5) . . ?
Cl1 K2 Ge2 60.28(3) . . ?
B1 K2 Ge2 36.42(5) . . ?
C17 K2 Ge2 85.78(4) . . ?
C46 K2 Ge2 137.64(4) . . ?
C35 K2 Ge2 161.73(4) . . ?
C37 K2 Ge2 154.08(5) . . ?
Cl1 K2 C29 102.92(3) . . ?
B1 K2 C29 94.49(5) . . ?
C17 K2 C29 145.38(5) . . ?
C46 K2 C29 24.17(4) . . ?
C35 K2 C29 43.03(4) . . ?
C37 K2 C29 49.22(4) . . ?
Ge2 K2 C29 119.05(4) . . ?
Cl1 K2 C24 78.40(3) . . ?
B1 K2 C24 93.70(5) . . ?
C17 K2 C24 137.72(5) . . ?
C46 K2 C24 49.45(5) . . ?
C35 K2 C24 43.08(5) . . ?
C37 K2 C24 24.18(4) . . ?
Ge2 K2 C24 130.09(5) . . ?
C29 K2 C24 42.25(4) . . ?
Cl1 K2 C11 100.24(3) . . ?
B1 K2 C11 121.47(5) . . ?
C17 K2 C11 24.00(4) . . ?
C46 K2 C11 119.00(5) . . ?
C35 K2 C11 98.57(5) . . ?
C37 K2 C11 97.78(4) . . ?
Ge2 K2 C11 99.05(4) . . ?
C29 K2 C11 141.54(5) . . ?
C24 K2 C11 115.73(4) . . ?
Cl1 K2 C33 81.55(3) . . ?
B1 K2 C33 83.04(5) . . ?
C17 K2 C33 157.88(5) . . ?
C46 K2 C33 42.18(4) . . ?
C35 K2 C33 49.79(4) . . ?
C37 K2 C33 42.09(4) . . ?
Ge2 K2 C33 116.29(4) . . ?
C29 K2 C33 23.83(4) . . ?
C24 K2 C33 23.88(4) . . ?
C11 K2 C33 138.99(4) . . ?
Cl1 K2 C69 96.13(3) . . ?
B1 K2 C69 94.82(5) . . ?
C17 K2 C69 23.86(4) . . ?
C46 K2 C69 140.16(5) . . ?
C35 K2 C69 132.32(5) . . ?
C37 K2 C69 139.10(4) . . ?
Ge2 K2 C69 61.92(4) . . ?
C29 K2 C69 158.01(5) . . ?
C24 K2 C69 156.04(4) . . ?
C11 K2 C69 41.72(4) . . ?
C33 K2 C69 177.65(4) . . ?
O1 K1 B1 63.60(4) . . ?
O1 K1 C53 138.22(5) . . ?
B1 K1 C53 107.34(5) . . ?
O1 K1 C32 117.44(5) . . ?
B1 K1 C32 83.89(5) . . ?
C53 K1 C32 25.87(5) . . ?
O1 K1 C66 128.82(5) . . ?
B1 K1 C66 128.27(5) . . ?
C53 K1 C66 25.09(5) . . ?
C32 K1 C66 44.60(5) . . ?
O1 K1 Ge20 56.19(18) . . ?
B1 K1 Ge20 33.90(14) . . ?
C53 K1 Ge20 92.7(2) . . ?
C32 K1 Ge20 66.9(2) . . ?
C66 K1 Ge20 104.2(2) . . ?
O1 K1 C43 95.48(4) . . ?
B1 K1 C43 81.96(5) . . ?
C53 K1 C43 43.37(5) . . ?
C32 K1 C43 24.44(4) . . ?
C66 K1 C43 49.83(5) . . ?
Ge20 K1 C43 54.3(2) . . ?
O1 K1 Ge1 55.58(3) . . ?
B1 K1 Ge1 34.10(4) . . ?
C53 K1 Ge1 137.77(4) . . ?
C32 K1 Ge1 117.24(3) . . ?
C66 K1 Ge1 161.78(4) . . ?
Ge20 K1 Ge1 62.18(19) . . ?
C43 K1 Ge1 115.18(3) . . ?
O1 K1 C44 118.55(4) . . ?
B1 K1 C44 112.05(5) . . ?
C53 K1 C44 102.83(5) . . ?
C32 K1 C44 123.01(5) . . ?
C66 K1 C44 102.45(5) . . ?
Ge20 K1 C44 145.95(14) . . ?
C43 K1 C44 145.97(5) . . ?
Ge1 K1 C44 86.80(3) . . ?
O1 K1 C65 105.43(5) . . ?
B1 K1 C65 122.18(5) . . ?
C53 K1 C65 41.95(5) . . ?
C32 K1 C65 49.27(5) . . ?
C66 K1 C65 23.40(5) . . ?
Ge20 K1 C65 90.67(18) . . ?
C43 K1 C65 40.94(4) . . ?
Ge1 K1 C65 152.17(4) . . ?
C44 K1 C65 121.03(5) . . ?
O1 K1 Ge2 53.26(3) . . ?
B1 K1 Ge2 32.09(4) . . ?
C53 K1 Ge2 96.26(4) . . ?
C32 K1 Ge2 70.50(4) . . ?
C66 K1 Ge2 107.58(4) . . ?
C43 K1 Ge2 57.79(4) . . ?
Ge1 K1 Ge2 59.10(2) . . ?
C44 K1 Ge2 143.89(4) . . ?
C65 K1 Ge2 93.54(4) . . ?
B1 Cl1 K2 75.59(6) . . ?
C16 O1 C14 115.62(13) . . ?
C16 O1 K1 118.09(10) . . ?
C14 O1 K1 123.68(10) . . ?
C34 C2 C3 119.95(16) . . ?
C34 C2 C33 115.61(15) . . ?
C3 C2 C33 124.31(15) . . ?
C2 C3 C12 118.10(15) . . ?
C2 C3 Ge1 120.75(12) . . ?
C12 C3 Ge1 120.15(13) . . ?
C6 C4 C28 116.90(15) . . ?
C6 C4 Ge20 113.3(7) . . ?
C28 C4 Ge20 129.6(7) . . ?
C6 C4 Ge2 125.38(13) . . ?
C28 C4 Ge2 116.56(14) . . ?
C11 C5 C9 122.00(17) . . ?
C11 C5 H5 119.0 . . ?
C9 C5 H5 119.0 . . ?
C8 C6 C4 120.43(16) . . ?
C8 C6 C43 115.13(15) . . ?
C4 C6 C43 123.90(15) . . ?
C27 C7 C8 118.83(17) . . ?
C27 C7 H7 120.6 . . ?
C8 C7 H7 120.6 . . ?
C7 C8 C6 121.40(17) . . ?
C7 C8 H8 119.3 . . ?
C6 C8 H8 119.3 . . ?
C5 C9 C25 119.39(16) . . ?
C5 C9 C61 118.81(16) . . ?
C25 C9 C61 121.72(16) . . ?
C14 C10 C19 116.57(17) . . ?
C14 C10 C26 117.70(16) . . ?
C19 C10 C26 125.65(16) . . ?
C17 C11 C5 117.75(17) . . ?
C17 C11 C42 120.86(17) . . ?
C5 C11 C42 121.33(16) . . ?
C17 C11 K2 71.03(10) . . ?
C5 C11 K2 92.27(11) . . ?
C42 C11 K2 108.30(11) . . ?
C48 C12 C3 119.91(16) . . ?
C48 C12 C23 118.11(16) . . ?
C3 C12 C23 121.35(15) . . ?
C14 C13 C50 114.40(15) . . ?
C14 C13 Ge2 121.43(13) . . ?
C50 C13 Ge2 122.03(13) . . ?
C14 C13 Ge20 116.6(4) . . ?
C50 C13 Ge20 129.0(4) . . ?
C13 C14 C10 126.37(16) . . ?
C13 C14 O1 115.28(14) . . ?
C10 C14 O1 118.35(15) . . ?
C52 C15 C32 113.80(16) . . ?
C52 C15 C45 109.45(16) . . ?
C32 C15 C45 110.87(15) . . ?
C52 C15 H15 107.5 . . ?
C32 C15 H15 107.5 . . ?
C45 C15 H15 107.5 . . ?
C18 C16 C22 126.37(16) . . ?
C18 C16 O1 118.91(16) . . ?
C22 C16 O1 114.72(14) . . ?
C11 C17 C69 122.27(17) . . ?
C11 C17 K2 84.97(11) . . ?
C69 C17 K2 87.10(11) . . ?
C11 C17 H17 117.2 . . ?
C69 C17 H17 117.2 . . ?
K2 C17 H17 117.2 . . ?
C16 C18 C36 116.41(17) . . ?
C16 C18 C26 117.54(16) . . ?
C36 C18 C26 125.97(16) . . ?
C30 C19 C10 119.88(17) . . ?
C30 C19 H19 120.1 . . ?
C10 C19 H19 120.1 . . ?
C21 C20 C22 121.09(18) . . ?
C21 C20 H20 119.5 . . ?
C22 C20 H20 119.5 . . ?
C36 C21 C20 121.29(17) . . ?
C36 C21 H21 119.4 . . ?
C20 C21 H21 119.4 . . ?
C16 C22 C20 114.64(16) . . ?
C16 C22 Ge1 118.10(12) . . ?
C20 C22 Ge1 126.93(14) . . ?
C31 C23 C55 119.15(16) . . ?
C31 C23 C12 117.35(16) . . ?
C55 C23 C12 123.41(16) . . ?
C37 C24 C33 119.02(16) . . ?
C37 C24 C56 118.58(16) . . ?
C33 C24 C56 122.35(16) . . ?
C37 C24 K2 74.80(10) . . ?
C33 C24 K2 80.57(10) . . ?
C56 C24 K2 117.08(12) . . ?
C9 C25 C69 119.49(16) . . ?
C9 C25 C28 118.33(16) . . ?
C69 C25 C28 122.11(16) . . ?
C18 C26 C58 111.84(16) . . ?
C18 C26 C10 107.76(14) . . ?
C58 C26 C10 111.87(16) . . ?
C18 C26 C71 108.14(16) . . ?
C58 C26 C71 108.94(16) . . ?
C10 C26 C71 108.15(16) . . ?
C7 C27 C28 120.85(17) . . ?
C7 C27 H27 119.6 . . ?
C28 C27 H27 119.6 . . ?
C27 C28 C4 120.99(16) . . ?
C27 C28 C25 117.24(15) . . ?
C4 C28 C25 121.53(15) . . ?
C46 C29 C33 119.59(17) . . ?
C46 C29 C41 119.37(17) . . ?
C33 C29 C41 120.93(16) . . ?
C46 C29 K2 74.23(11) . . ?
C33 C29 K2 80.85(10) . . ?
C41 C29 K2 118.66(13) . . ?
C50 C30 C19 121.05(18) . . ?
C50 C30 H30 119.5 . . ?
C19 C30 H30 119.5 . . ?
C49 C31 C23 119.38(17) . . ?
C49 C31 C39 119.14(16) . . ?
C23 C31 C39 121.36(17) . . ?
C53 C32 C43 119.11(17) . . ?
C53 C32 C15 118.69(17) . . ?
C43 C32 C15 122.13(16) . . ?
C53 C32 K1 74.20(11) . . ?
C43 C32 K1 88.90(10) . . ?
C15 C32 K1 109.01(11) . . ?
C29 C33 C24 119.18(16) . . ?
C29 C33 C2 121.47(15) . . ?
C24 C33 C2 118.94(15) . . ?
C29 C33 K2 75.31(10) . . ?
C24 C33 K2 75.55(10) . . ?
C2 C33 K2 126.15(11) . . ?
C62 C34 C2 120.76(17) . . ?
C62 C34 H34 119.6 . . ?
C2 C34 H34 119.6 . . ?
C37 C35 C46 117.26(17) . . ?
C37 C35 C40 120.80(17) . . ?
C46 C35 C40 121.84(17) . . ?
C37 C35 K2 78.26(11) . . ?
C46 C35 K2 77.37(11) . . ?
C40 C35 K2 117.03(13) . . ?
C21 C36 C18 120.08(17) . . ?
C21 C36 H36 120.0 . . ?
C18 C36 H36 120.0 . . ?
C35 C37 C24 122.59(17) . . ?
C35 C37 K2 77.36(11) . . ?
C24 C37 K2 81.02(10) . . ?
C35 C37 H37 118.6 . . ?
C24 C37 H37 118.6 . . ?
K2 C37 H37 118.6 . . ?
C54 C38 C73 112.96(17) . . ?
C54 C38 C75 109.97(17) . . ?
C73 C38 C75 109.51(17) . . ?
C54 C38 H38 108.1 . . ?
C73 C38 H38 108.1 . . ?
C75 C38 H38 108.1 . . ?
C64 C39 C31 113.66(17) . . ?
C64 C39 C80 110.06(17) . . ?
C31 C39 C80 109.42(17) . . ?
C64 C39 H39 107.8 . . ?
C31 C39 H39 107.8 . . ?
C80 C39 H39 107.8 . . ?
C81 C40 C35 113.31(18) . . ?
C81 C40 C76 111.4(2) . . ?
C35 C40 C76 109.98(18) . . ?
C81 C40 H40 107.3 . . ?
C35 C40 H40 107.3 . . ?
C76 C40 H40 107.3 . . ?
C29 C41 C74 113.10(17) . . ?
C29 C41 C77 109.73(18) . . ?
C74 C41 C77 111.60(19) . . ?
C29 C41 H41 107.4 . . ?
C74 C41 H41 107.4 . . ?
C77 C41 H41 107.4 . . ?
C63 C42 C11 112.50(16) . . ?
C63 C42 C79 110.31(17) . . ?
C11 C42 C79 110.84(16) . . ?
C63 C42 H42 107.7 . . ?
C11 C42 H42 107.7 . . ?
C79 C42 H42 107.7 . . ?
C54 C43 C32 119.31(16) . . ?
C54 C43 C6 122.21(16) . . ?
C32 C43 C6 117.71(15) . . ?
C54 C43 K1 85.24(10) . . ?
C32 C43 K1 66.67(10) . . ?
C6 C43 K1 126.24(11) . . ?
C51 C44 C55 122.51(18) . . ?
C51 C44 K1 89.45(12) . . ?
C55 C44 K1 85.39(11) . . ?
C51 C44 H44 118.7 . . ?
C55 C44 H44 118.7 . . ?
K1 C44 H44 95.4 . . ?
C15 C45 H45A 109.5 . . ?
C15 C45 H45B 109.5 . . ?
H45A C45 H45B 109.5 . . ?
C15 C45 H45C 109.5 . . ?
H45A C45 H45C 109.5 . . ?
H45B C45 H45C 109.5 . . ?
C35 C46 C29 122.28(18) . . ?
C35 C46 K2 78.11(11) . . ?
C29 C46 K2 81.60(11) . . ?
C35 C46 H46 118.6 . . ?
C29 C46 H46 118.6 . . ?
K2 C46 H46 118.6 . . ?
C61 C47 H47A 109.5 . . ?
C61 C47 H47B 109.5 . . ?
H47A C47 H47B 109.5 . . ?
C61 C47 H47C 109.5 . . ?
H47A C47 H47C 109.5 . . ?
H47B C47 H47C 109.5 . . ?
C62 C48 C12 120.92(17) . . ?
C62 C48 H48 119.5 . . ?
C12 C48 H48 119.5 . . ?
C51 C49 C31 122.23(17) . . ?
C51 C49 H49 118.9 . . ?
C31 C49 H49 118.9 . . ?
C30 C50 C13 121.66(17) . . ?
C30 C50 H50 119.2 . . ?
C13 C50 H50 119.2 . . ?
C49 C51 C44 117.54(17) . . ?
C49 C51 C59 122.87(17) . . ?
C44 C51 C59 119.44(17) . . ?
C15 C52 H52A 109.5 . . ?
C15 C52 H52B 109.5 . . ?
H52A C52 H52B 109.5 . . ?
C15 C52 H52C 109.5 . . ?
H52A C52 H52C 109.5 . . ?
H52B C52 H52C 109.5 . . ?
C66 C53 C32 122.09(19) . . ?
C66 C53 K1 85.28(13) . . ?
C32 C53 K1 79.93(11) . . ?
C66 C53 H53 118.2 . . ?
C32 C53 H53 118.2 . . ?
K1 C53 H53 118.2 . . ?
C65 C54 C43 119.29(18) . . ?
C65 C54 C38 117.95(16) . . ?
C43 C54 C38 122.59(16) . . ?
C44 C55 C23 119.11(17) . . ?
C44 C55 C67 119.49(16) . . ?
C23 C55 C67 121.16(16) . . ?
C24 C56 C83 110.56(19) . . ?
C24 C56 C68 113.13(17) . . ?
C83 C56 C68 109.59(18) . . ?
C24 C56 H56 107.8 . . ?
C83 C56 H56 107.8 . . ?
C68 C56 H56 107.8 . . ?
C67 C57 H57A 109.5 . . ?
C67 C57 H57B 109.5 . . ?
H57A C57 H57B 109.5 . . ?
C67 C57 H57C 109.5 . . ?
H57A C57 H57C 109.5 . . ?
H57B C57 H57C 109.5 . . ?
C26 C58 H58A 109.5 . . ?
C26 C58 H58B 109.5 . . ?
H58A C58 H58B 109.5 . . ?
C26 C58 H58C 109.5 . . ?
H58A C58 H58C 109.5 . . ?
H58B C58 H58C 109.5 . . ?
C78 C59 C87 109.3(2) . . ?
C78 C59 C51 114.17(17) . . ?
C87 C59 C51 110.42(18) . . ?
C78 C59 H59 107.6 . . ?
C87 C59 H59 107.6 . . ?
C51 C59 H59 107.6 . . ?
C67 C60 H60A 109.5 . . ?
C67 C60 H60B 109.5 . . ?
H60A C60 H60B 109.5 . . ?
C67 C60 H60C 109.5 . . ?
H60A C60 H60C 109.5 . . ?
H60B C60 H60C 109.5 . . ?
C47 C61 C9 113.85(17) . . ?
C47 C61 C70 109.91(16) . . ?
C9 C61 C70 109.97(17) . . ?
C47 C61 H61 107.6 . . ?
C9 C61 H61 107.6 . . ?
C70 C61 H61 107.6 . . ?
C48 C62 C34 119.59(17) . . ?
C48 C62 H62 120.2 . . ?
C34 C62 H62 120.2 . . ?
C42 C63 H63A 109.5 . . ?
C42 C63 H63B 109.5 . . ?
H63A C63 H63B 109.5 . . ?
C42 C63 H63C 109.5 . . ?
H63A C63 H63C 109.5 . . ?
H63B C63 H63C 109.5 . . ?
C39 C64 H64A 109.5 . . ?
C39 C64 H64B 109.5 . . ?
H64A C64 H64B 109.5 . . ?
C39 C64 H64C 109.5 . . ?
H64A C64 H64C 109.5 . . ?
H64B C64 H64C 109.5 . . ?
C66 C65 C54 122.23(18) . . ?
C66 C65 K1 69.61(12) . . ?
C54 C65 K1 83.05(11) . . ?
C66 C65 H65 118.9 . . ?
C54 C65 H65 118.9 . . ?
K1 C65 H65 119.1 . . ?
C65 C66 C53 117.91(18) . . ?
C65 C66 C2_6 125.2(5) . . ?
C53 C66 C2_6 115.4(5) . . ?
C65 C66 C2_5 119.0(4) . . ?
C53 C66 C2_5 122.9(4) . . ?
C65 C66 K1 86.99(13) . . ?
C53 C66 K1 69.63(12) . . ?
C2_6 C66 K1 123.5(4) . . ?
C2_5 C66 K1 108.6(2) . . ?
C55 C67 C60 114.03(18) . . ?
C55 C67 C57 108.94(16) . . ?
C60 C67 C57 110.78(16) . . ?
C55 C67 H67 107.6 . . ?
C60 C67 H67 107.6 . . ?
C57 C67 H67 107.6 . . ?
C56 C68 H68A 109.5 . . ?
C56 C68 H68B 109.5 . . ?
H68A C68 H68B 109.5 . . ?
C56 C68 H68C 109.5 . . ?
H68A C68 H68C 109.5 . . ?
H68B C68 H68C 109.5 . . ?
C17 C69 C25 119.07(16) . . ?
C17 C69 C72 120.23(17) . . ?
C25 C69 C72 120.60(17) . . ?
C17 C69 K2 69.03(10) . . ?
C25 C69 K2 92.12(11) . . ?
C72 C69 K2 111.49(13) . . ?
C61 C70 H70A 109.5 . . ?
C61 C70 H70B 109.5 . . ?
H70A C70 H70B 109.5 . . ?
C61 C70 H70C 109.5 . . ?
H70A C70 H70C 109.5 . . ?
H70B C70 H70C 109.5 . . ?
C26 C71 H71A 109.5 . . ?
C26 C71 H71B 109.5 . . ?
H71A C71 H71B 109.5 . . ?
C26 C71 H71C 109.5 . . ?
H71A C71 H71C 109.5 . . ?
H71B C71 H71C 109.5 . . ?
C69 C72 C84 113.3(2) . . ?
C69 C72 C86 109.6(2) . . ?
C84 C72 C86 111.4(2) . . ?
C69 C72 H72 107.4 . . ?
C84 C72 H72 107.4 . . ?
C86 C72 H72 107.4 . . ?
C38 C73 H73A 109.5 . . ?
C38 C73 H73B 109.5 . . ?
H73A C73 H73B 109.5 . . ?
C38 C73 H73C 109.5 . . ?
H73A C73 H73C 109.5 . . ?
H73B C73 H73C 109.5 . . ?
C41 C74 H74A 109.5 . . ?
C41 C74 H74B 109.5 . . ?
H74A C74 H74B 109.5 . . ?
C41 C74 H74C 109.5 . . ?
H74A C74 H74C 109.5 . . ?
H74B C74 H74C 109.5 . . ?
C38 C75 H75A 109.5 . . ?
C38 C75 H75B 109.5 . . ?
H75A C75 H75B 109.5 . . ?
C38 C75 H75C 109.5 . . ?
H75A C75 H75C 109.5 . . ?
H75B C75 H75C 109.5 . . ?
C40 C76 H76A 109.5 . . ?
C40 C76 H76B 109.5 . . ?
H76A C76 H76B 109.5 . . ?
C40 C76 H76C 109.5 . . ?
H76A C76 H76C 109.5 . . ?
H76B C76 H76C 109.5 . . ?
C41 C77 H77A 109.5 . . ?
C41 C77 H77B 109.5 . . ?
H77A C77 H77B 109.5 . . ?
C41 C77 H77C 109.5 . . ?
H77A C77 H77C 109.5 . . ?
H77B C77 H77C 109.5 . . ?
C59 C78 H78A 109.5 . . ?
C59 C78 H78B 109.5 . . ?
H78A C78 H78B 109.5 . . ?
C59 C78 H78C 109.5 . . ?
H78A C78 H78C 109.5 . . ?
H78B C78 H78C 109.5 . . ?
C42 C79 H79A 109.5 . . ?
C42 C79 H79B 109.5 . . ?
H79A C79 H79B 109.5 . . ?
C42 C79 H79C 109.5 . . ?
H79A C79 H79C 109.5 . . ?
H79B C79 H79C 109.5 . . ?
C39 C80 H80A 109.5 . . ?
C39 C80 H80B 109.5 . . ?
H80A C80 H80B 109.5 . . ?
C39 C80 H80C 109.5 . . ?
H80A C80 H80C 109.5 . . ?
H80B C80 H80C 109.5 . . ?
C40 C81 H81A 109.5 . . ?
C40 C81 H81B 109.5 . . ?
H81A C81 H81B 109.5 . . ?
C40 C81 H81C 109.5 . . ?
H81A C81 H81C 109.5 . . ?
H81B C81 H81C 109.5 . . ?
Cl1 B1 Ge20 113.6(2) . . ?
Cl1 B1 Ge1 110.63(10) . . ?
Ge20 B1 Ge1 133.4(2) . . ?
Cl1 B1 Ge2 110.87(9) . . ?
Ge1 B1 Ge2 129.40(10) . . ?
Cl1 B1 K1 123.43(9) . . ?
Ge20 B1 K1 83.4(7) . . ?
Ge1 B1 K1 84.62(6) . . ?
Ge2 B1 K1 95.68(9) . . ?
Cl1 B1 K2 69.24(6) . . ?
Ge20 B1 K2 90.7(8) . . ?
Ge1 B1 K2 91.43(7) . . ?
Ge2 B1 K2 77.51(9) . . ?
K1 B1 K2 167.30(7) . . ?
C56 C83 H83A 109.5 . . ?
C56 C83 H83B 109.5 . . ?
H83A C83 H83B 109.5 . . ?
C56 C83 H83C 109.5 . . ?
H83A C83 H83C 109.5 . . ?
H83B C83 H83C 109.5 . . ?
C72 C84 H84A 109.5 . . ?
C72 C84 H84B 109.5 . . ?
H84A C84 H84B 109.5 . . ?
C72 C84 H84C 109.5 . . ?
H84A C84 H84C 109.5 . . ?
H84B C84 H84C 109.5 . . ?
C72 C86 H86A 109.5 . . ?
C72 C86 H86B 109.5 . . ?
H86A C86 H86B 109.5 . . ?
C72 C86 H86C 109.5 . . ?
H86A C86 H86C 109.5 . . ?
H86B C86 H86C 109.5 . . ?
C59 C87 H87A 109.5 . . ?
C59 C87 H87B 109.5 . . ?
H87A C87 H87B 109.5 . . ?
C59 C87 H87C 109.5 . . ?
H87A C87 H87C 109.5 . . ?
H87B C87 H87C 109.5 . . ?
C2_1 C1_1 H1A_1 109.5 . . ?
C2_1 C1_1 H1B_1 109.5 . . ?
H1A_1 C1_1 H1B_1 109.5 . . ?
C2_1 C1_1 H1C_1 109.5 . . ?
H1A_1 C1_1 H1C_1 109.5 . . ?
H1B_1 C1_1 H1C_1 109.5 . . ?
C1_1 C2_1 C3_1 112.9(6) . . ?
C1_1 C2_1 H2A_1 109.0 . . ?
C3_1 C2_1 H2A_1 109.0 . . ?
C1_1 C2_1 H2B_1 109.0 . . ?
C3_1 C2_1 H2B_1 109.0 . . ?
H2A_1 C2_1 H2B_1 107.8 . . ?
C2_1 C3_1 C4_1 112.6(6) . . ?
C2_1 C3_1 H3A_1 109.1 . . ?
C4_1 C3_1 H3A_1 109.1 . . ?
C2_1 C3_1 H3B_1 109.1 . . ?
C4_1 C3_1 H3B_1 109.1 . . ?
H3A_1 C3_1 H3B_1 107.8 . . ?
C5_1 C4_1 C3_1 113.8(5) . . ?
C5_1 C4_1 H4A_1 108.8 . . ?
C3_1 C4_1 H4A_1 108.8 . . ?
C5_1 C4_1 H4B_1 108.8 . . ?
C3_1 C4_1 H4B_1 108.8 . . ?
H4A_1 C4_1 H4B_1 107.7 . . ?
C4_1 C5_1 H5A_1 109.5 . . ?
C4_1 C5_1 H5B_1 109.5 . . ?
H5A_1 C5_1 H5B_1 109.5 . . ?
C4_1 C5_1 H5C_1 109.5 . . ?
H5A_1 C5_1 H5C_1 109.5 . . ?
H5B_1 C5_1 H5C_1 109.5 . . ?
C2_2 C1_2 H1A_2 109.5 . . ?
C2_2 C1_2 H1B_2 109.5 . . ?
H1A_2 C1_2 H1B_2 109.5 . . ?
C2_2 C1_2 H1C_2 109.5 . . ?
H1A_2 C1_2 H1C_2 109.5 . . ?
H1B_2 C1_2 H1C_2 109.5 . . ?
C1_2 C2_2 C3_2 109.4(15) . . ?
C1_2 C2_2 H2A_2 109.8 . . ?
C3_2 C2_2 H2A_2 109.8 . . ?
C1_2 C2_2 H2B_2 109.8 . . ?
C3_2 C2_2 H2B_2 109.8 . . ?
H2A_2 C2_2 H2B_2 108.2 . . ?
C4_2 C3_2 C2_2 114.2(13) . . ?
C4_2 C3_2 H3A_2 108.7 . . ?
C2_2 C3_2 H3A_2 108.7 . . ?
C4_2 C3_2 H3B_2 108.7 . . ?
C2_2 C3_2 H3B_2 108.7 . . ?
H3A_2 C3_2 H3B_2 107.6 . . ?
C5_2 C4_2 C3_2 110.7(14) . . ?
C5_2 C4_2 H4A_2 109.5 . . ?
C3_2 C4_2 H4A_2 109.5 . . ?
C5_2 C4_2 H4B_2 109.5 . . ?
C3_2 C4_2 H4B_2 109.5 . . ?
H4A_2 C4_2 H4B_2 108.1 . . ?
C4_2 C5_2 H5A_2 109.5 . . ?
C4_2 C5_2 H5B_2 109.5 . . ?
H5A_2 C5_2 H5B_2 109.5 . . ?
C4_2 C5_2 H5C_2 109.5 . . ?
H5A_2 C5_2 H5C_2 109.5 . . ?
H5B_2 C5_2 H5C_2 109.5 . . ?
C2_3 C1_3 H1A_3 109.5 . . ?
C2_3 C1_3 H1B_3 109.5 . . ?
H1A_3 C1_3 H1B_3 109.5 . . ?
C2_3 C1_3 H1C_3 109.5 . . ?
H1A_3 C1_3 H1C_3 109.5 . . ?
H1B_3 C1_3 H1C_3 109.5 . . ?
C3_3 C2_3 C1_3 114.6(9) . . ?
C3_3 C2_3 H2A_3 108.6 . . ?
C1_3 C2_3 H2A_3 108.6 . . ?
C3_3 C2_3 H2B_3 108.6 . . ?
C1_3 C2_3 H2B_3 108.6 . . ?
H2A_3 C2_3 H2B_3 107.6 . . ?
C2_3 C3_3 C4_3 118.1(10) . . ?
C2_3 C3_3 H3A_3 107.8 . . ?
C4_3 C3_3 H3A_3 107.8 . . ?
C2_3 C3_3 H3B_3 107.8 . . ?
C4_3 C3_3 H3B_3 107.8 . . ?
H3A_3 C3_3 H3B_3 107.1 . . ?
C3_3 C4_3 C5_3 106.5(7) . . ?
C3_3 C4_3 H4A_3 110.4 . . ?
C5_3 C4_3 H4A_3 110.4 . . ?
C3_3 C4_3 H4B_3 110.4 . . ?
C5_3 C4_3 H4B_3 110.4 . . ?
H4A_3 C4_3 H4B_3 108.6 . . ?
C4_3 C5_3 H5A_3 109.5 . . ?
C4_3 C5_3 H5B_3 109.5 . . ?
H5A_3 C5_3 H5B_3 109.5 . . ?
C4_3 C5_3 H5C_3 109.5 . . ?
H5A_3 C5_3 H5C_3 109.5 . . ?
H5B_3 C5_3 H5C_3 109.5 . . ?
C2_4 C1_4 H1A_4 109.5 . . ?
C2_4 C1_4 H1B_4 109.5 . . ?
H1A_4 C1_4 H1B_4 109.5 . . ?
C2_4 C1_4 H1C_4 109.5 . . ?
H1A_4 C1_4 H1C_4 109.5 . . ?
H1B_4 C1_4 H1C_4 109.5 . . ?
C1_4 C2_4 C3_4 101.5(15) . . ?
C1_4 C2_4 H2A_4 111.5 . . ?
C3_4 C2_4 H2A_4 111.5 . . ?
C1_4 C2_4 H2B_4 111.5 . . ?
C3_4 C2_4 H2B_4 111.5 . . ?
H2A_4 C2_4 H2B_4 109.3 . . ?
C2_4 C3_4 C4_4 104.4(12) . . ?
C2_4 C3_4 H3A_4 110.9 . . ?
C4_4 C3_4 H3A_4 110.9 . . ?
C2_4 C3_4 H3B_4 110.9 . . ?
C4_4 C3_4 H3B_4 110.9 . . ?
H3A_4 C3_4 H3B_4 108.9 . . ?
C5_4 C4_4 C3_4 111.1(9) . . ?
C5_4 C4_4 H4A_4 109.4 . . ?
C3_4 C4_4 H4A_4 109.4 . . ?
C5_4 C4_4 H4B_4 109.4 . . ?
C3_4 C4_4 H4B_4 109.4 . . ?
H4A_4 C4_4 H4B_4 108.0 . . ?
C4_4 C5_4 H5A_4 109.5 . . ?
C4_4 C5_4 H5B_4 109.5 . . ?
H5A_4 C5_4 H5B_4 109.5 . . ?
C4_4 C5_4 H5C_4 109.5 . . ?
H5A_4 C5_4 H5C_4 109.5 . . ?
H5B_4 C5_4 H5C_4 109.5 . . ?
C2_5 C1_5 H1A_5 109.5 . . ?
C2_5 C1_5 H1B_5 109.5 . . ?
H1A_5 C1_5 H1B_5 109.5 . . ?
C2_5 C1_5 H1C_5 109.5 . . ?
H1A_5 C1_5 H1C_5 109.5 . . ?
H1B_5 C1_5 H1C_5 109.5 . . ?
C1_5 C2_5 C3_5 111.2(5) . . ?
C1_5 C2_5 C66 108.7(5) . . ?
C3_5 C2_5 C66 114.6(5) . . ?
C1_5 C2_5 H2_5 107.3 . . ?
C3_5 C2_5 H2_5 107.3 . . ?
C66 C2_5 H2_5 107.3 . . ?
C2_5 C3_5 H3A_5 109.5 . . ?
C2_5 C3_5 H3B_5 109.5 . . ?
H3A_5 C3_5 H3B_5 109.5 . . ?
C2_5 C3_5 H3C_5 109.5 . . ?
H3A_5 C3_5 H3C_5 109.5 . . ?
H3B_5 C3_5 H3C_5 109.5 . . ?
C2_6 C1_6 H1A_6 109.5 . . ?
C2_6 C1_6 H1B_6 109.5 . . ?
H1A_6 C1_6 H1B_6 109.5 . . ?
C2_6 C1_6 H1C_6 109.5 . . ?
H1A_6 C1_6 H1C_6 109.5 . . ?
H1B_6 C1_6 H1C_6 109.5 . . ?
C1_6 C2_6 C66 116.1(9) . . ?
C1_6 C2_6 C3_6 112.7(8) . . ?
C66 C2_6 C3_6 106.4(7) . . ?
C1_6 C2_6 H2_6 107.0 . . ?
C66 C2_6 H2_6 107.0 . . ?
C3_6 C2_6 H2_6 107.0 . . ?
C2_6 C3_6 H3A_6 109.5 . . ?
C2_6 C3_6 H3B_6 109.5 . . ?
H3A_6 C3_6 H3B_6 109.5 . . ?
C2_6 C3_6 H3C_6 109.5 . . ?
H3A_6 C3_6 H3C_6 109.5 . . ?
H3B_6 C3_6 H3C_6 109.5 . . ?

_refine_diff_density_max         1.069
_refine_diff_density_min         -0.981
_refine_diff_density_rms         0.064

_shelx_res_file                  
;
TITL SC24_0m_a.res in P-1
    SC24_0m_a.res
    created by SHELXL-2019/3 at 11:49:39 on 10-Nov-2023
CELL  0.71073  15.3084  15.6697  20.0999   80.717   86.317   72.398
ZERR    2.000   0.0004   0.0004   0.0005    0.001    0.001    0.001
LATT 1
SFAC  C  K  GE  O  B H Cl
UNIT 194 4 4 2 2 268 2
EADP C73 C3_5
EADP C75 C1_5
EADP C73 C3_6
EADP C75 C1_6
EADP C2_6 C2_5
EADP C3_1 C3_2
REM Restraints for Fragment propane, Propane, C3H8 from: CCDC 103186.
REM Please cite https://doi.org/10.1107/S1600576718004508
REM HFIX_PROP 137 C1 C3
REM HFIX_PROP 23 C2
SADI_PROP C1 C2 C2 C3
DANG_PROP 2.540 C1 C3
SIMU_PROP C1 > C3
RIGU_PROP C1 > C3
SAME_PROP C1 > C3
REM Restraints for Fragment pentane, n-Pentane, C5H12 from: CCDC 102188.
REM Please cite https://doi.org/10.1107/S1600576718004508
REM HFIX_PEN 137 C1 C5
REM HFIX_PEN 23 C2 C3 C4
SADI_PEN C1 C2 C2 C3 C3 C4 C4 C5
SADI_PEN 0.04 C1 C3 C3 C5 C2 C4
SIMU_PEN C1 > C5
RIGU_PEN C1 > C5
SAME_PEN C1 > C5
SIMU 0.04 0.08 1
OMIT 4  -2   4
OMIT     1   0   4
OMIT     4  -1   5
OMIT     5   0   7
OMIT    -3   2   4
OMIT     1  -5   4
OMIT    -3  -5   5
OMIT     1   0   7
OMIT     7   2   4
OMIT     0   0   2
OMIT    -1   0   1
OMIT     0   1   2
OMIT     0   1   1
OMIT     1   1   0
OMIT     0   1   0
OMIT     1   0   1
OMIT    -1  -1   1
OMIT    -1   0   2
OMIT     1   1   1
OMIT     0  -1   1
OMIT     1   0   0
OMIT     1   1   2
OMIT     1   0   2
OMIT  1  -1   1
OMIT      2   0   1
LIST 4 ! automatically inserted. Change 6 to 4 for CHECKCIF!!
L.S. 10
ACTA
TEMP -153
BOND $H
FMAP 2
PLAN 20

WGHT    0.055900    3.175100
FVAR       0.24581   0.72705   0.55292   0.59268   0.90694
PART 1
GE2   3    0.416388    0.272235    0.755884    51.00000    0.01590    0.01295 =
         0.01535   -0.00172   -0.00211   -0.00252
PART 2
GE20  3    0.393647    0.259977    0.768505   -51.00000    0.02104    0.01784 =
         0.01594    0.00114   -0.00136   -0.00631
PART 0
GE1   3    0.205116    0.436775    0.695888    11.00000    0.02550    0.01862 =
         0.02633   -0.00744   -0.01211    0.00373
K2    2    0.425697    0.486145    0.715479    11.00000    0.02435    0.02091 =
         0.04164    0.00037    0.00213   -0.00916
K1    2    0.178838    0.237445    0.783944    11.00000    0.04236    0.04789 =
         0.02992    0.00089   -0.00061   -0.02820
CL1   7    0.299008    0.440650    0.829271    11.00000    0.02898    0.02167 =
         0.01944   -0.00638   -0.00177   -0.00586
O1    4    0.270236    0.249845    0.666209    11.00000    0.01943    0.01750 =
         0.01626   -0.00302   -0.00194   -0.00337
C2    1    0.129761    0.635766    0.667910    11.00000    0.01724    0.01986 =
         0.01718   -0.00353    0.00001   -0.00548
C3    1    0.110856    0.554856    0.696036    11.00000    0.01567    0.01758 =
         0.01475   -0.00281   -0.00230   -0.00275
C4    1    0.478842    0.194404    0.839669    11.00000    0.01628    0.01389 =
         0.01500   -0.00312    0.00003   -0.00307
C5    1    0.571204    0.446000    0.865813    11.00000    0.02824    0.02238 =
         0.02391   -0.00610    0.00093   -0.01175
AFIX  43
H5    6    0.554115    0.488497    0.896632    11.00000   -1.20000
AFIX   0
C6    1    0.458961    0.115957    0.873508    11.00000    0.01892    0.01521 =
         0.01766   -0.00397   -0.00082   -0.00455
C7    1    0.606106    0.063804    0.928899    11.00000    0.02560    0.01974 =
         0.02750    0.00035   -0.00968   -0.00079
AFIX  43
H7    6    0.650438    0.018139    0.956269    11.00000   -1.20000
AFIX   0
C8    1    0.523462    0.051128    0.916045    11.00000    0.02723    0.01409 =
         0.02153    0.00090   -0.00250   -0.00513
AFIX  43
H8    6    0.510255   -0.002710    0.936529    11.00000   -1.20000
AFIX   0
C9    1    0.553340    0.362913    0.883034    11.00000    0.02264    0.02306 =
         0.02036   -0.00270   -0.00060   -0.01104
C10   1    0.361679    0.143918    0.597131    11.00000    0.02695    0.02001 =
         0.01928   -0.00402    0.00031   -0.00916
C11   1    0.613369    0.468540    0.804754    11.00000    0.01857    0.02022 =
         0.02626   -0.00214   -0.00159   -0.00739
C12   1    0.018410    0.558726    0.713070    11.00000    0.02007    0.02064 =
         0.01664   -0.00355   -0.00089   -0.00735
C13   1    0.423964    0.179269    0.696974    11.00000    0.02264    0.01404 =
         0.01793   -0.00237   -0.00003   -0.00588
C14   1    0.354489    0.188796    0.652578    11.00000    0.01955    0.01451 =
         0.01937   -0.00267    0.00181   -0.00470
C15   1    0.308494    0.229210    0.948211    11.00000    0.02313    0.01725 =
         0.02382   -0.00215    0.00301   -0.00571
AFIX  13
H15   6    0.346728    0.260009    0.916759    11.00000   -1.20000
AFIX   0
C16   1    0.221681    0.302037    0.610036    11.00000    0.01636    0.02212 =
         0.01677   -0.00087   -0.00229   -0.00794
C17   1    0.637167    0.405303    0.760521    11.00000    0.01937    0.02332 =
         0.02682   -0.00477    0.00468   -0.00861
AFIX  13
H17   6    0.684984    0.411371    0.725294    11.00000   -1.20000
AFIX   0
C18   1    0.221176    0.261780    0.553366    11.00000    0.02114    0.02564 =
         0.01989   -0.00467   -0.00057   -0.01093
C19   1    0.446761    0.083166    0.585496    11.00000    0.03099    0.02256 =
         0.02490   -0.00936    0.00513   -0.00773
AFIX  43
H19   6    0.455935    0.051968    0.547638    11.00000   -1.20000
AFIX   0
C20   1    0.121980    0.442561    0.562627    11.00000    0.01671    0.02374 =
         0.02347    0.00175   -0.00283   -0.00700
AFIX  43
H20   6    0.087346    0.503621    0.564854    11.00000   -1.20000
AFIX   0
C21   1    0.117701    0.404842    0.505324    11.00000    0.02145    0.03543 =
         0.01936    0.00382   -0.00587   -0.01156
AFIX  43
H21   6    0.079836    0.440511    0.469211    11.00000   -1.20000
AFIX   0
C22   1    0.176876    0.391680    0.617495    11.00000    0.01460    0.02148 =
         0.01876   -0.00160   -0.00021   -0.00801
C23   1   -0.005243    0.484105    0.761195    11.00000    0.01693    0.02235 =
         0.02213   -0.00235   -0.00022   -0.00695
C24   1    0.256755    0.684518    0.709781    11.00000    0.02154    0.01692 =
         0.02385   -0.00390    0.00078   -0.00605
C25   1    0.577820    0.299794    0.837476    11.00000    0.01588    0.01829 =
         0.02367   -0.00276   -0.00157   -0.00607
C26   1    0.274765    0.161630    0.556450    11.00000    0.02753    0.02632 =
         0.02291   -0.00970   -0.00148   -0.01049
C27   1    0.622980    0.144163    0.901173    11.00000    0.01894    0.02243 =
         0.03130   -0.00430   -0.00582   -0.00515
AFIX  43
H27   6    0.678022    0.154957    0.911571    11.00000   -1.20000
AFIX   0
C28   1    0.560059    0.209689    0.858046    11.00000    0.01643    0.01607 =
         0.02065   -0.00433    0.00088   -0.00455
C29   1    0.278641    0.630668    0.601121    11.00000    0.02362    0.02468 =
         0.02255   -0.00326    0.00123   -0.01061
C30   1    0.518241    0.068264    0.629388    11.00000    0.02590    0.02130 =
         0.03206   -0.00847    0.00259   -0.00131
AFIX  43
H30   6    0.575593    0.025487    0.621891    11.00000   -1.20000
AFIX   0
C31   1   -0.002150    0.486785    0.830723    11.00000    0.02408    0.02546 =
         0.02218   -0.00314    0.00016   -0.01059
C32   1    0.295605    0.152880    0.915037    11.00000    0.02293    0.01736 =
         0.02368    0.00059    0.00027   -0.00770
C33   1    0.225308    0.646956    0.660132    11.00000    0.01701    0.01705 =
         0.02220   -0.00134    0.00023   -0.00564
C34   1    0.057598    0.714377    0.649017    11.00000    0.02456    0.01752 =
         0.02868    0.00011   -0.00107   -0.00573
AFIX  43
H34   6    0.070743    0.768367    0.628838    11.00000   -1.20000
AFIX   0
C35   1    0.390269    0.695440    0.638667    11.00000    0.02324    0.02545 =
         0.02615   -0.00023   -0.00059   -0.01228
C36   1    0.167682    0.316075    0.499848    11.00000    0.02578    0.03697 =
         0.01838   -0.00489   -0.00294   -0.01275
AFIX  43
H36   6    0.165472    0.292257    0.459627    11.00000   -1.20000
AFIX   0
C37   1    0.338044    0.708564    0.697532    11.00000    0.02370    0.01998 =
         0.02567   -0.00358   -0.00217   -0.00903
AFIX  13
H37   6    0.355779    0.742096    0.730153    11.00000   -1.20000
AFIX   0
C38   1    0.424097   -0.032438    0.808972    11.00000    0.03194    0.01965 =
         0.02932   -0.00795    0.00109   -0.01011
AFIX  13
H38   6    0.476018   -0.005767    0.799001    11.00000   -1.20000
AFIX   0
C39   1    0.018335    0.565057    0.856388    11.00000    0.03675    0.02838 =
         0.02232   -0.00516    0.00224   -0.01602
AFIX  13
H39   6    0.045979    0.598105    0.818163    11.00000   -1.20000
AFIX   0
C40   1    0.473722    0.729685    0.624841    11.00000    0.02909    0.03899 =
         0.03280   -0.00425    0.00247   -0.02173
AFIX  13
H40   6    0.493340    0.738581    0.669082    11.00000   -1.20000
AFIX   0
C41   1    0.246139    0.593001    0.545604    11.00000    0.02942    0.04234 =
         0.02481   -0.01173    0.00586   -0.02007
AFIX  13
H41   6    0.197396    0.565698    0.565562    11.00000   -1.20000
AFIX   0
C42   1    0.636700    0.557428    0.788260    11.00000    0.02791    0.02024 =
         0.02811   -0.00163    0.00182   -0.01117
AFIX  13
H42   6    0.648437    0.568083    0.738543    11.00000   -1.20000
AFIX   0
C43   1    0.365547    0.101593    0.874992    11.00000    0.02079    0.01485 =
         0.02007    0.00213   -0.00191   -0.00627
C44   1   -0.055449    0.349685    0.788339    11.00000    0.02586    0.02718 =
         0.02903   -0.00430   -0.00071   -0.01423
AFIX  43
H44   6   -0.073749    0.303034    0.773746    11.00000   -1.20000
AFIX   0
C45   1    0.360939    0.191474    1.014176    11.00000    0.04957    0.02452 =
         0.02517   -0.00316   -0.00310   -0.00987
AFIX 137
H45A  6    0.422093    0.152052    1.004612    11.00000   -1.50000
H45B  6    0.327508    0.156591    1.044832    11.00000   -1.50000
H45C  6    0.366750    0.241649    1.035264    11.00000   -1.50000
AFIX   0
C46   1    0.359806    0.654635    0.591692    11.00000    0.02597    0.03298 =
         0.02331   -0.00415    0.00496   -0.01450
AFIX  13
H46   6    0.392765    0.649912    0.547217    11.00000   -1.20000
AFIX   0
C47   1    0.431365    0.417958    0.972533    11.00000    0.03311    0.04416 =
         0.02202   -0.01080    0.00200   -0.01953
AFIX 137
H47A  6    0.452181    0.470619    0.975147    11.00000   -1.50000
H47B  6    0.406535    0.398391    1.016531    11.00000   -1.50000
H47C  6    0.383583    0.434329    0.938593    11.00000   -1.50000
AFIX   0
C48   1   -0.051888    0.637916    0.693155    11.00000    0.01411    0.02757 =
         0.02869   -0.00429   -0.00049   -0.00359
AFIX  43
H48   6   -0.113787    0.639257    0.702960    11.00000   -1.20000
AFIX   0
C49   1   -0.023936    0.419231    0.877245    11.00000    0.02878    0.03053 =
         0.02000   -0.00072   -0.00134   -0.01282
AFIX  43
H49   6   -0.020650    0.420898    0.924035    11.00000   -1.20000
AFIX   0
C50   1    0.507130    0.114907    0.683999    11.00000    0.02314    0.02044 =
         0.02615   -0.00447   -0.00243   -0.00440
AFIX  43
H50   6    0.557056    0.102976    0.713328    11.00000   -1.20000
AFIX   0
C51   1   -0.050249    0.349704    0.857262    11.00000    0.02434    0.02591 =
         0.02674    0.00127   -0.00122   -0.01155
C52   1    0.219038    0.300848    0.961545    11.00000    0.02763    0.02588 =
         0.04122   -0.01133    0.00842   -0.00670
AFIX 137
H52A  6    0.232676    0.351996    0.976338    11.00000   -1.50000
H52B  6    0.183439    0.274579    0.996795    11.00000   -1.50000
H52C  6    0.183534    0.321988    0.920068    11.00000   -1.50000
AFIX   0
C53   1    0.213905    0.130213    0.927189    11.00000    0.02586    0.02150 =
         0.03748   -0.00322    0.00604   -0.00841
AFIX  13
H53   6    0.172751    0.154738    0.964729    11.00000   -1.20000
AFIX   0
C54   1    0.350193    0.030675    0.847311    11.00000    0.02559    0.01774 =
         0.02394   -0.00011   -0.00183   -0.00852
C55   1   -0.034806    0.415568    0.739903    11.00000    0.01791    0.02802 =
         0.02398   -0.00270    0.00042   -0.01070
C56   1    0.203016    0.703959    0.775265    11.00000    0.02833    0.03927 =
         0.03117   -0.01803    0.00808   -0.01681
AFIX  13
H56   6    0.160139    0.666080    0.782943    11.00000   -1.20000
AFIX   0
C57   1   -0.155653    0.462819    0.653271    11.00000    0.02935    0.05106 =
         0.02593   -0.00258   -0.00318   -0.02095
AFIX 137
H57A  6   -0.167075    0.468805    0.605074    11.00000   -1.50000
H57B  6   -0.174465    0.522928    0.667275    11.00000   -1.50000
H57C  6   -0.190906    0.425442    0.679070    11.00000   -1.50000
AFIX   0
C58   1    0.297286    0.134654    0.485982    11.00000    0.03966    0.04026 =
         0.02705   -0.01733   -0.00352   -0.01007
AFIX 137
H58A  6    0.240239    0.145018    0.462197    11.00000   -1.50000
H58B  6    0.332372    0.070424    0.489989    11.00000   -1.50000
H58C  6    0.333656    0.171258    0.460674    11.00000   -1.50000
AFIX   0
C59   1   -0.079819    0.278843    0.907248    11.00000    0.03593    0.02794 =
         0.02896    0.00273   -0.00274   -0.01634
AFIX  13
H59   6   -0.054443    0.219364    0.890410    11.00000   -1.20000
AFIX   0
C60   1   -0.020449    0.324815    0.643108    11.00000    0.03733    0.04469 =
         0.03505   -0.01570    0.00769   -0.02494
AFIX 137
H60A  6   -0.025833    0.332298    0.594044    11.00000   -1.50000
H60B  6   -0.058522    0.287595    0.664765    11.00000   -1.50000
H60C  6    0.043665    0.295033    0.655540    11.00000   -1.50000
AFIX   0
C61   1    0.511927    0.341025    0.952823    11.00000    0.04197    0.02695 =
         0.02196   -0.00550    0.00441   -0.02069
AFIX  13
H61   6    0.489118    0.287751    0.952082    11.00000   -1.20000
AFIX   0
C62   1   -0.032778    0.714306    0.659422    11.00000    0.02002    0.02097 =
         0.03453   -0.00118   -0.00487    0.00170
AFIX  43
H62   6   -0.081252    0.766544    0.643420    11.00000   -1.20000
AFIX   0
C63   1    0.558619    0.637675    0.805797    11.00000    0.03680    0.01996 =
         0.04554   -0.00042    0.00231   -0.00661
AFIX 137
H63A  6    0.573729    0.693929    0.789192    11.00000   -1.50000
H63B  6    0.549556    0.631998    0.854838    11.00000   -1.50000
H63C  6    0.502272    0.638794    0.784660    11.00000   -1.50000
AFIX   0
C64   1    0.085531    0.535024    0.914418    11.00000    0.03131    0.03713 =
         0.02948   -0.01221    0.00177   -0.01483
AFIX 137
H64A  6    0.141318    0.490109    0.901394    11.00000   -1.50000
H64B  6    0.057340    0.508126    0.954206    11.00000   -1.50000
H64C  6    0.101128    0.587533    0.924955    11.00000   -1.50000
AFIX   0
C65   1    0.265867    0.012614    0.859251    11.00000    0.03191    0.02128 =
         0.04299   -0.00478   -0.00273   -0.01381
AFIX  43
H65   6    0.254981   -0.033821    0.838906    11.00000   -1.20000
AFIX   0
C66   1    0.197723    0.060252    0.899786    11.00000    0.02704    0.02531 =
         0.05162   -0.00410    0.00370   -0.01356
C67   1   -0.052675    0.417661    0.666471    11.00000    0.02611    0.03698 =
         0.02294   -0.00562    0.00252   -0.01986
AFIX  13
H67   6   -0.018539    0.456740    0.639018    11.00000   -1.20000
AFIX   0
C68   1    0.264394    0.680061    0.837010    11.00000    0.04877    0.04094 =
         0.02776   -0.01359    0.00664   -0.02318
AFIX 137
H68A  6    0.304355    0.617650    0.839173    11.00000   -1.50000
H68B  6    0.226087    0.685861    0.877988    11.00000   -1.50000
H68C  6    0.301973    0.721397    0.833338    11.00000   -1.50000
AFIX   0
C69   1    0.621524    0.320771    0.775913    11.00000    0.01797    0.02263 =
         0.02804   -0.00651    0.00467   -0.00791
C70   1    0.586305    0.313485    1.006402    11.00000    0.05227    0.03120 =
         0.02376    0.00079   -0.00214   -0.00779
AFIX 137
H70A  6    0.635082    0.260205    0.995761    11.00000   -1.50000
H70B  6    0.559430    0.299035    1.050786    11.00000   -1.50000
H70C  6    0.611923    0.363620    1.006893    11.00000   -1.50000
AFIX   0
C71   1    0.215442    0.105152    0.595150    11.00000    0.03696    0.03068 =
         0.03816   -0.01020   -0.00071   -0.01706
AFIX 137
H71A  6    0.158518    0.117132    0.570799    11.00000   -1.50000
H71B  6    0.200868    0.121871    0.640382    11.00000   -1.50000
H71C  6    0.249305    0.040624    0.598821    11.00000   -1.50000
AFIX   0
C72   1    0.656498    0.250752    0.728702    11.00000    0.03909    0.03101 =
         0.04633   -0.01881    0.02270   -0.02016
AFIX  13
H72   6    0.624852    0.203129    0.741851    11.00000   -1.20000
AFIX   0
C73   1    0.390854   -0.044999    0.742018    11.00000    0.04742    0.03903 =
         0.03537   -0.00830    0.00004   -0.02220
AFIX 137
H73A  6    0.365203    0.014343    0.714823    11.00000   -1.50000
H73B  6    0.343563   -0.076022    0.750841    11.00000   -1.50000
H73C  6    0.442511   -0.081360    0.717522    11.00000   -1.50000
AFIX   0
C74   1    0.321496    0.518729    0.517714    11.00000    0.03744    0.05720 =
         0.04795   -0.03078    0.01132   -0.02067
AFIX 137
H74A  6    0.295591    0.493807    0.484726    11.00000   -1.50000
H74B  6    0.348274    0.470540    0.554648    11.00000   -1.50000
H74C  6    0.369159    0.544003    0.495803    11.00000   -1.50000
AFIX   0
C75   1    0.460302   -0.124907    0.852836    11.00000    0.04883    0.02867 =
         0.05008   -0.00574    0.00061   -0.01162
AFIX 137
H75A  6    0.412526   -0.155456    0.858780    11.00000   -1.50000
H75B  6    0.477298   -0.116469    0.896970    11.00000   -1.50000
H75C  6    0.514233   -0.161924    0.830806    11.00000   -1.50000
AFIX   0
C76   1    0.447357    0.822072    0.580299    11.00000    0.04186    0.04287 =
         0.05633    0.00279    0.00377   -0.02621
AFIX 137
H76A  6    0.498758    0.847673    0.577137    11.00000   -1.50000
H76B  6    0.393776    0.862758    0.600050    11.00000   -1.50000
H76C  6    0.432628    0.815035    0.535143    11.00000   -1.50000
AFIX   0
C77   1    0.201902    0.670434    0.489701    11.00000    0.05494    0.05694 =
         0.02796   -0.00622   -0.00716   -0.02614
AFIX 137
H77A  6    0.247133    0.700903    0.470697    11.00000   -1.50000
H77B  6    0.149801    0.713960    0.508551    11.00000   -1.50000
H77C  6    0.180519    0.645897    0.454151    11.00000   -1.50000
AFIX   0
C78   1   -0.045129    0.267203    0.978166    11.00000    0.04647    0.04051 =
         0.03149   -0.00021    0.00168   -0.02239
AFIX 137
H78A  6    0.021426    0.256257    0.976537    11.00000   -1.50000
H78B  6   -0.059801    0.215584    1.005698    11.00000   -1.50000
H78C  6   -0.074607    0.322248    0.998071    11.00000   -1.50000
AFIX   0
C79   1    0.724302    0.551789    0.823536    11.00000    0.03270    0.02868 =
         0.05776    0.00091   -0.00764   -0.01768
AFIX 137
H79A  6    0.774871    0.502101    0.809706    11.00000   -1.50000
H79B  6    0.714989    0.540713    0.872488    11.00000   -1.50000
H79C  6    0.739176    0.608939    0.811018    11.00000   -1.50000
AFIX   0
C80   1   -0.071473    0.631012    0.877516    11.00000    0.04585    0.03640 =
         0.06225   -0.02063   -0.01210   -0.00087
AFIX 137
H80A  6   -0.058508    0.682013    0.893074    11.00000   -1.50000
H80B  6   -0.100962    0.599687    0.914101    11.00000   -1.50000
H80C  6   -0.112413    0.653537    0.838892    11.00000   -1.50000
AFIX   0
C81   1    0.554950    0.663076    0.594965    11.00000    0.02731    0.05162 =
         0.06477   -0.01245    0.00792   -0.02012
AFIX 137
H81A  6    0.539978    0.656962    0.549628    11.00000   -1.50000
H81B  6    0.568637    0.603957    0.623655    11.00000   -1.50000
H81C  6    0.608524    0.685429    0.592379    11.00000   -1.50000
AFIX   0
B1    5    0.293291    0.368388    0.764976    11.00000    0.01841    0.01760 =
         0.01567   -0.00162   -0.00112   -0.00446

C83   1    0.145244    0.803488    0.768959    11.00000    0.04136    0.05953 =
         0.06424   -0.04052   -0.00080    0.00495
AFIX 137
H83A  6    0.185673    0.842227    0.760900    11.00000   -1.50000
H83B  6    0.109815    0.814277    0.810757    11.00000   -1.50000
H83C  6    0.103287    0.817626    0.731185    11.00000   -1.50000
AFIX   0
C84   1    0.635374    0.289267    0.654922    11.00000    0.10278    0.05664 =
         0.03627   -0.02524    0.03489   -0.04748
AFIX 137
H84A  6    0.657216    0.240564    0.627322    11.00000   -1.50000
H84B  6    0.666277    0.335661    0.640211    11.00000   -1.50000
H84C  6    0.569047    0.316341    0.649790    11.00000   -1.50000
AFIX   0
C86   1    0.759927    0.204726    0.738966    11.00000    0.04032    0.04760 =
         0.12389   -0.04717    0.03797   -0.01603
AFIX 137
H86A  6    0.781213    0.155886    0.711449    11.00000   -1.50000
H86B  6    0.771173    0.179602    0.786614    11.00000   -1.50000
H86C  6    0.793195    0.249411    0.725366    11.00000   -1.50000
AFIX   0
C87   1   -0.183611    0.301015    0.909548    11.00000    0.04158    0.08880 =
         0.07941    0.04683   -0.01387   -0.03987
AFIX 137
H87A  6   -0.206268    0.309661    0.863697    11.00000   -1.50000
H87B  6   -0.210334    0.356641    0.929328    11.00000   -1.50000
H87C  6   -0.201165    0.251042    0.937105    11.00000   -1.50000
AFIX   0
RESI PEN 1
PART 1  21
C1    1    0.856972    0.915659    0.868371    21.00000    0.10807    0.12296 =
         0.10501   -0.05630    0.03763   -0.07776
AFIX 137
H1A   6    0.918217    0.888581    0.850032    21.00000   -1.50000
H1B   6    0.840760    0.871338    0.903257    21.00000   -1.50000
H1C   6    0.856683    0.969025    0.888070    21.00000   -1.50000
AFIX   0
C2    1    0.788052    0.943438    0.812541    21.00000    0.14628    0.06289 =
         0.10304   -0.03463    0.05362   -0.03035
AFIX  23
H2A   6    0.808737    0.982616    0.775151    21.00000   -1.20000
H2B   6    0.728459    0.979468    0.829651    21.00000   -1.20000
AFIX   0
C3    1    0.774686    0.863342    0.785573    21.00000    0.06826    0.04311 =
         0.06602    0.01207    0.01582   -0.00966
AFIX  23
H3A   6    0.756446    0.822821    0.823271    21.00000   -1.20000
H3B   6    0.833672    0.828740    0.766665    21.00000   -1.20000
AFIX   0
C4    1    0.702529    0.891615    0.731492    21.00000    0.06153    0.06250 =
         0.09764    0.02847   -0.00539    0.00565
AFIX  23
H4A   6    0.643890    0.926891    0.750429    21.00000   -1.20000
H4B   6    0.721184    0.931880    0.693819    21.00000   -1.20000
AFIX   0
C5    1    0.687248    0.813864    0.704332    21.00000    0.04197    0.10378 =
         0.06351    0.03365   -0.00367   -0.02691
AFIX 137
H5A   6    0.637311    0.836661    0.671911    21.00000   -1.50000
H5B   6    0.670987    0.772342    0.741490    21.00000   -1.50000
H5C   6    0.743441    0.781684    0.681813    21.00000   -1.50000
AFIX   0
PART 0
RESI 0
RESI PEN 2
PART 2  -21
C1    1    0.884408    0.918329    0.840100   -21.00000    0.14494    0.24575 =
         0.13905   -0.00667    0.02424   -0.15382
AFIX 137
H1A   6    0.878912    0.975643    0.810259   -21.00000   -1.50000
H1B   6    0.933825    0.870036    0.823419   -21.00000   -1.50000
H1C   6    0.898358    0.924140    0.885769   -21.00000   -1.50000
AFIX   0
C2    1    0.795991    0.895671    0.841406   -21.00000    0.07400    0.09605 =
         0.08661   -0.02757    0.01520   -0.03472
AFIX  23
H2A   6    0.745681    0.944622    0.857698   -21.00000   -1.20000
H2B   6    0.800520    0.838807    0.872612   -21.00000   -1.20000
AFIX   0
C3    1    0.775629    0.884687    0.771022   -21.00000    0.06826    0.04311 =
         0.06602    0.01207    0.01582   -0.00966
AFIX  23
H3A   6    0.763386    0.944195    0.741871   -21.00000   -1.20000
H3B   6    0.830739    0.842997    0.752605   -21.00000   -1.20000
AFIX   0
C4    1    0.695616    0.848928    0.767623   -21.00000    0.10513    0.09716 =
         0.04799    0.01499    0.01498   -0.06322
AFIX  23
H4A   6    0.701783    0.795080    0.802425   -21.00000   -1.20000
H4B   6    0.638128    0.895640    0.777071   -21.00000   -1.20000
AFIX   0
C5    1    0.691039    0.823909    0.699916   -21.00000    0.12914    0.05725 =
         0.06612   -0.00422   -0.00143    0.00959
AFIX 137
H5A   6    0.627240    0.844544    0.685261   -21.00000   -1.50000
H5B   6    0.714749    0.757998    0.702267   -21.00000   -1.50000
H5C   6    0.728110    0.852699    0.667602   -21.00000   -1.50000
AFIX   0
PART 0
RESI 0
RESI PEN 3
PART 1  31
C1    1    0.171866    0.899926    0.541254    31.00000    0.08396    0.04573 =
         0.09156   -0.03029    0.00758   -0.03081
AFIX 137
H1A   6    0.121431    0.872991    0.549793    31.00000   -1.50000
H1B   6    0.169045    0.940036    0.574552    31.00000   -1.50000
H1C   6    0.230479    0.851809    0.544813    31.00000   -1.50000
AFIX   0
C2    1    0.163797    0.952544    0.472898    31.00000    0.24479    0.10045 =
         0.10889   -0.05168    0.01951   -0.10240
AFIX  23
H2A   6    0.142785    1.017813    0.476889    31.00000   -1.20000
H2B   6    0.225350    0.939562    0.451156    31.00000   -1.20000
AFIX   0
C3    1    0.100721    0.933994    0.428883    31.00000    0.15004    0.06078 =
         0.12873   -0.04595    0.01674   -0.01353
AFIX  23
H3A   6    0.044501    0.932082    0.455552    31.00000   -1.20000
H3B   6    0.129634    0.872711    0.416888    31.00000   -1.20000
AFIX   0
C4    1    0.072161    0.998132    0.364600    31.00000    0.10554    0.05691 =
         0.14746    0.00116    0.03631   -0.02462
AFIX  23
H4A   6    0.126602    1.002276    0.336406    31.00000   -1.20000
H4B   6    0.037861    1.059362    0.374561    31.00000   -1.20000
AFIX   0
C5    1    0.010161    0.959202    0.327445    31.00000    0.07679    0.07217 =
         0.10155   -0.00774    0.02074    0.00865
AFIX 137
H5A   6    0.024872    0.965909    0.279071    31.00000   -1.50000
H5B   6   -0.054326    0.992246    0.334666    31.00000   -1.50000
H5C   6    0.020869    0.894921    0.345188    31.00000   -1.50000
AFIX   0
PART 2
RESI 0
RESI PEN 4
C1    1   -0.014079    0.939092    0.306888   -31.00000    0.32970    0.31511 =
         0.19948    0.02834   -0.07643   -0.06224
AFIX 137
H1A   6   -0.045177    0.895299    0.328441   -31.00000   -1.50000
H1B   6    0.044971    0.906839    0.287865   -31.00000   -1.50000
H1C   6   -0.052255    0.980353    0.270797   -31.00000   -1.50000
AFIX   0
C2    1    0.001587    0.992400    0.358315   -31.00000    0.18928    0.21812 =
         0.19144    0.04152   -0.00358   -0.02633
AFIX  23
H2A   6   -0.054237    1.013849    0.386074   -31.00000   -1.20000
H2B   6    0.021710    1.044900    0.336796   -31.00000   -1.20000
AFIX   0
C3    1    0.076955    0.922601    0.399660   -31.00000    0.13235    0.07324 =
         0.09371   -0.01189    0.07011   -0.01427
AFIX  23
H3A   6    0.112021    0.875141    0.372938   -31.00000   -1.20000
H3B   6    0.051411    0.893681    0.440571   -31.00000   -1.20000
AFIX   0
C4    1    0.139873    0.978345    0.419045   -31.00000    0.16775    0.07767 =
         0.13029    0.02792    0.04435   -0.06272
AFIX  23
H4A   6    0.170061    1.000872    0.377813   -31.00000   -1.20000
H4B   6    0.101421    1.031388    0.439028   -31.00000   -1.20000
AFIX   0
C5    1    0.214238    0.918754    0.470269   -31.00000    0.08882    0.05623 =
         0.16376   -0.06750    0.04717   -0.03408
AFIX 137
H5A   6    0.247998    0.862973    0.452609   -31.00000   -1.50000
H5B   6    0.184690    0.903543    0.513377   -31.00000   -1.50000
H5C   6    0.256820    0.952247    0.477053   -31.00000   -1.50000
AFIX   0
RESI 0
PART 0
RESI PROP 5
PART 1  41
C1    1    0.119604   -0.055339    0.946550    41.00000    0.04883    0.02867 =
         0.05008   -0.00574    0.00061   -0.01162
AFIX 137
H1A   6    0.060070   -0.065852    0.957665    41.00000   -1.50000
H1B   6    0.152167   -0.061027    0.988214    41.00000   -1.50000
H1C   6    0.155976   -0.100138    0.918939    41.00000   -1.50000
AFIX   0
C2    1    0.104992    0.039479    0.907430    41.00000    0.02780    0.03313 =
         0.05523   -0.00929    0.00293   -0.01661
AFIX  13
H2    6    0.063774    0.083003    0.935510    41.00000   -1.20000
AFIX   0
C3    1    0.056332    0.050633    0.840948    41.00000    0.04742    0.03903 =
         0.03537   -0.00830    0.00004   -0.02220
AFIX 137
H3A   6    0.048555    0.111849    0.816629    41.00000   -1.50000
H3B   6   -0.003892    0.041059    0.850372    41.00000   -1.50000
H3C   6    0.093193    0.006129    0.813296    41.00000   -1.50000
AFIX   0
PART 0
RESI 0
RESI PROP 6
PART 2  -41
C1    1    0.138075   -0.055044    0.980712   -41.00000    0.04883    0.02867 =
         0.05008   -0.00574    0.00061   -0.01162
AFIX 137
H1A   6    0.175253   -0.106015    0.958883   -41.00000   -1.50000
H1B   6    0.081025   -0.066920    0.998362   -41.00000   -1.50000
H1C   6    0.172316   -0.047671    1.017860   -41.00000   -1.50000
AFIX   0
C2    1    0.116050    0.029975    0.930180   -41.00000    0.02780    0.03313 =
         0.05523   -0.00929    0.00293   -0.01661
AFIX  13
H2    6    0.076539    0.079794    0.953899   -41.00000   -1.20000
AFIX   0
C3    1    0.060991    0.024392    0.870450   -41.00000    0.04742    0.03903 =
         0.03537   -0.00830    0.00004   -0.02220
AFIX 137
H3A   6    0.049344    0.080948    0.838730   -41.00000   -1.50000
H3B   6    0.002504    0.014987    0.887064   -41.00000   -1.50000
H3C   6    0.096062   -0.026313    0.847516   -41.00000   -1.50000
PART 0
RESI 0
REM #####
REM #####
AFIX   0
HKLF 4


REM  SC24_0m_a.res in P-1
REM wR2 = 0.1091, GooF = S = 1.026, Restrained GooF = 1.042 for all data
REM R1 = 0.0392 for 18128 Fo > 4sig(Fo) and 0.0529 for all 22161 data
REM 1067 parameters refined using 495 restraints

END

WGHT      0.0556      3.1778

REM Highest difference peak  1.069,  deepest hole -0.981,  1-sigma level  0.064
Q1    1   0.1761  0.4086  0.7254  11.00000  0.05    1.07
Q2    1   0.1460 -0.0364  1.0130  11.00000  0.05    0.69
Q3    1   0.4406 -0.1329  0.8629  11.00000  0.05    0.67
Q4    1   0.0810 -0.0210  0.8963  11.00000  0.05    0.64
Q5    1   0.7209  0.9319  0.7829  11.00000  0.05    0.63
Q6    1  -0.0981  0.2039  0.8727  11.00000  0.05    0.45
Q7    1   0.6500  0.4227  0.7057  11.00000  0.05    0.43
Q8    1   0.0357  0.9281  0.3741  11.00000  0.05    0.42
Q9    1   0.3881  0.0028  0.8271  11.00000  0.05    0.40
Q10   1  -0.0772  0.3966  0.8702  11.00000  0.05    0.40
Q11   1   0.0600  0.0756  0.8075  11.00000  0.05    0.40
Q12   1   0.0598  0.5571  0.7053  11.00000  0.05    0.39
Q13   1  -0.1636  0.3297  0.9451  11.00000  0.05    0.38
Q14   1   0.1617  0.1700  0.9389  11.00000  0.05    0.37
Q15   1   0.1497 -0.0823  0.9618  11.00000  0.05    0.37
Q16   1  -0.0022  0.5311  0.8415  11.00000  0.05    0.35
Q17   1   0.3200  0.1477  0.5790  11.00000  0.05    0.35
Q18   1   0.0057  0.7155  0.6414  11.00000  0.05    0.34
Q19   1   0.1128  1.0095  0.4459  11.00000  0.05    0.34
Q20   1   0.6187  0.5182  0.7990  11.00000  0.05    0.34
;
_shelx_res_checksum              41991

_shelx_hkl_file                  
;
  -1   0   0    0.00    0.10
  -1   0   0    0.00    0.10
   1   0   0   -0.10    0.10
   1   0   0    0.10    0.10
   1   0   0    0.00    0.10
   1   0   0    0.10    0.10
   1   0   0   -0.10    0.10
   1   0   0    0.00    0.10
  -2   0   0   -0.10    0.20
  -2   0   0   -0.10    0.20
  -2   0   0    0.20    0.20
  -2   0   0    0.00    0.20
  -2   0   0    0.30    0.20
  -2   0   0    0.00    0.20
  -2   0   0   -0.30    0.20
  -2   0   0    0.40    0.20
  -2   0   0   -0.10    0.10
  -2   0   0   -0.20    0.20
  -2   0   0    0.90    0.30
   2   0   0    1.40    0.40
   2   0   0    0.80    0.40
   2   0   0    0.00    0.10
   2   0   0   -0.10    0.10
   2   0   0    0.00    0.20
   2   0   0    0.00    0.10
   2   0   0    0.10    0.10
   2   0   0    0.10    0.30
   2   0   0   -0.10    0.20
   2   0   0    0.00    0.10
   2   0   0   -0.10    0.10
  -3   0   0   14.10    1.00
  -3   0   0    9.90    0.90
  -3   0   0    9.70    0.80
  -3   0   0    9.10    0.90
  -3   0   0   10.60    0.70
  -3   0   0   11.90    1.00
  -3   0   0   10.60    0.90
  -3   0   0   11.30    1.00
   3   0   0    8.00    0.80
   3   0   0   13.00    1.10
   3   0   0   11.80    1.00
   3   0   0    8.20    0.70
   3   0   0    5.40    0.90
   3   0   0   13.10    1.10
   3   0   0    7.90    0.80
   3   0   0   10.30    0.90
   3   0   0   10.00    0.90
   3   0   0    9.70    0.90
  -4   0   0   19.10    1.50
  -4   0   0   25.90    1.60
  -4   0   0   22.70    1.40
  -4   0   0   24.10    1.40
  -4   0   0   21.30    1.50
  -4   0   0   21.80    1.50
  -4   0   0   20.20    1.00
  -4   0   0   20.60    1.30
  -4   0   0   19.30    1.50
  -4   0   0   20.90    1.00
  -4   0   0   20.70    1.60
   4   0   0   17.40    1.50
   4   0   0   19.00    1.40
   4   0   0   22.60    1.60
   4   0   0   19.20    1.50
   4   0   0   18.90    1.30
   4   0   0   20.70    1.30
   4   0   0   20.20    1.30
   4   0   0   19.10    1.50
   4   0   0   21.70    1.70
   4   0   0   19.00    1.40
   4   0   0   20.40    1.70
   4   0   0   17.60    1.30
   4   0   0   20.80    1.50
   4   0   0   18.70    1.40
  -5   0   0 1813.92   56.49
  -5   0   0 1766.12   56.89
  -5   0   0 1870.31   56.89
  -5   0   0 1832.62   57.09
  -5   0   0 1769.32   56.99
  -5   0   0 1813.02   56.99
  -5   0   0 1738.43   56.99
  -5   0   0 1734.33   56.89
  -5   0   0 1823.32   56.89
  -5   0   0 1839.92   56.49
  -5   0   0 1954.50   56.99
   5   0   0 1735.53   56.99
   5   0   0 1756.12   56.89
   5   0   0 1922.41   57.09
   5   0   0 1779.72   56.89
   5   0   0 1841.32   56.79
   5   0   0 1739.93   56.89
   5   0   0 1796.02   56.89
   5   0   0 1720.53   56.89
   5   0   0 1844.32   56.89
   5   0   0 1784.12   56.89
   5   0   0 1798.32   56.89
   5   0   0 1845.52   56.89
   5   0   0 1821.52   56.79
  -6   0   0  206.98    7.10
  -6   0   0  190.58    6.90
  -6   0   0  188.08    7.10
  -6   0   0  225.38    7.30
  -6   0   0  196.38    6.50
  -6   0   0  196.78    7.10
  -6   0   0  196.88    6.50
  -6   0   0  192.08    7.00
  -6   0   0  189.98    7.10
  -6   0   0  201.88    7.00
  -6   0   0  207.58    7.00
   6   0   0  199.48    7.10
   6   0   0  196.78    7.00
   6   0   0  201.88    7.00
   6   0   0  201.78    6.80
   6   0   0  201.28    6.80
   6   0   0  186.88    6.90
   6   0   0  196.68    7.10
   6   0   0  204.38    7.00
   6   0   0  191.48    6.90
   6   0   0  205.98    7.20
   6   0   0  201.88    7.10
   6   0   0  188.98    7.00
   6   0   0  197.48    6.90
  -7   0   0    1.50    1.10
  -7   0   0    1.20    0.90
  -7   0   0    1.40    0.50
  -7   0   0    2.20    0.60
  -7   0   0    1.40    1.00
  -7   0   0    2.50    1.20
  -7   0   0    2.00    1.00
  -7   0   0    1.90    1.00
  -7   0   0    3.30    1.20
  -7   0   0    2.20    0.90
  -7   0   0    1.60    1.00
   7   0   0    1.30    1.00
   7   0   0    1.80    1.20
   7   0   0    4.60    1.40
   7   0   0    0.70    1.20
   7   0   0    1.20    1.00
   7   0   0    1.80    1.00
   7   0   0    1.30    0.90
   7   0   0    2.00    0.90
   7   0   0    4.50    1.20
   7   0   0    1.20    1.00
   7   0   0    2.30    1.30
   7   0   0    1.90    1.00
  -8   0   0  414.16   12.90
  -8   0   0  410.36   13.70
  -8   0   0  394.76   13.70
  -8   0   0  396.66   13.50
  -8   0   0  383.76   13.80
  -8   0   0  413.56   13.80
  -8   0   0  392.46   13.70
  -8   0   0  396.66   13.50
  -8   0   0  422.06   13.70
  -8   0   0  405.96   12.90
  -8   0   0  383.56   13.50
   8   0   0  405.96   13.70
   8   0   0  389.86   13.60
   8   0   0  438.16   13.80
   8   0   0  411.06   13.50
   8   0   0  400.26   13.40
   8   0   0  382.76   13.60
   8   0   0  411.26   13.60
   8   0   0  380.56   13.80
   8   0   0  405.46   13.60
   8   0   0  414.76   13.70
  -9   0   0   13.70    1.50
  -9   0   0   14.80    1.90
  -9   0   0   14.70    1.10
  -9   0   0   10.10    1.60
  -9   0   0   14.20    1.80
  -9   0   0   17.60    1.70
  -9   0   0   13.90    1.80
  -9   0   0   13.40    1.80
  -9   0   0   15.30    1.80
  -9   0   0   14.50    1.00
  -9   0   0   15.70    1.90
   9   0   0   12.70    1.90
   9   0   0   14.00    1.70
   9   0   0   13.60    1.60
   9   0   0   12.20    1.80
   9   0   0   14.70    1.90
   9   0   0   10.50    1.70
   9   0   0   11.70    1.70
   9   0   0   10.70    1.60
   9   0   0   10.80    1.80
 -10   0   0  109.49    4.60
 -10   0   0  109.69    5.00
 -10   0   0  101.49    4.90
 -10   0   0  101.29    3.70
 -10   0   0   99.59    4.80
 -10   0   0  105.09    3.80
 -10   0   0  105.09    4.80
 -10   0   0  101.19    4.60
  10   0   0  110.69    5.20
  10   0   0  114.79    4.90
  10   0   0  101.99    4.50
  10   0   0  103.39    4.70
  10   0   0  104.79    4.90
  10   0   0  105.29    4.90
  10   0   0  103.49    4.80
  10   0   0   93.19    4.90
  10   0   0   97.89    4.80
 -11   0   0    4.70    1.10
 -11   0   0    6.60    1.50
 -11   0   0    4.90    1.70
 -11   0   0    3.80    1.80
  11   0   0    5.40    1.70
  11   0   0    6.70    1.80
  11   0   0    4.90    1.50
  11   0   0    6.60    1.80
  11   0   0    6.40    2.00
  11   0   0    8.10    2.00
  11   0   0    8.50    2.10
  11   0   0    5.00    1.80
  11   0   0    6.30    1.90
 -12   0   0   50.69    3.80
 -12   0   0   50.29    3.40
 -12   0   0   49.60    4.00
  12   0   0   48.70    3.40
  12   0   0   55.69    4.00
  12   0   0   50.69    3.90
  12   0   0   49.80    3.90
  12   0   0   48.60    3.70
  12   0   0   49.30    3.50
  12   0   0   48.40    3.90
  12   0   0   54.79    3.70
  12   0   0   57.49    3.80
  12   0   0   45.40    3.60
 -13   0   0  158.18    7.30
 -13   0   0  163.48    6.80
 -13   0   0  159.38    7.60
  13   0   0  176.28    7.30
  13   0   0  169.18    7.20
  13   0   0  158.98    7.50
  13   0   0  172.78    7.40
  13   0   0  170.58    7.50
  13   0   0  166.78    7.40
  13   0   0  165.88    6.90
  13   0   0  167.98    7.10
 -14   0   0  169.08    7.80
 -14   0   0  166.58    8.10
 -14   0   0  181.48    7.30
  14   0   0  166.98    7.20
  14   0   0  168.28    8.00
  14   0   0  172.38    7.70
  14   0   0  175.18    7.50
  14   0   0  176.08    7.90
  14   0   0  176.28    7.80
  14   0   0  185.58    8.10
  14   0   0  184.28    7.70
 -15   0   0    7.70    1.90
 -15   0   0    6.80    2.60
  15   0   0    8.80    2.70
  15   0   0    5.70    2.20
  15   0   0    4.90    2.30
  15   0   0    7.10    2.70
  15   0   0    4.30    3.00
  15   0   0    7.80    2.20
  15   0   0    5.60    2.40
 -16   0   0   -0.90    2.50
  16   0   0   -1.40    2.50
  16   0   0    5.80    2.80
  16   0   0    0.90    2.20
  16   0   0   -1.00    2.10
  16   0   0   -2.10    2.40
  16   0   0   -0.90    2.40
  16   0   0    1.30    2.90
 -17   0   0   12.70    3.40
  17   0   0   11.10    3.60
  17   0   0   18.50    3.20
  17   0   0   16.00    3.30
  17   0   0   20.10    3.50
 -18   0   0   21.30    4.00
  18   0   0   13.20    3.30
  18   0   0    9.50    3.60
  18   0   0   24.10    3.80
 -19   0   0   55.39    6.60
  19   0   0   59.99    5.40
  19   0   0   63.39    5.30
  19   0   0   53.89    5.50
  19  -1   0   28.60    4.20
  19  -1   0   32.50    5.00
  19  -1   0   35.10    4.60
  18  -1   0    5.80    3.40
  18  -1   0   -4.10    3.50
  18  -1   0    4.10    3.00
 -18   1   0    6.00    3.30
  17  -1   0    0.90    2.40
  17  -1   0    7.50    3.10
  17  -1   0    4.10    3.00
  17  -1   0   -2.40    3.10
 -17   1   0    4.00    3.00
  16  -1   0   83.69    6.30
  16  -1   0   81.99    5.90
  16  -1   0   80.49    5.30
  16  -1   0   88.39    6.40
  16  -1   0   84.69    6.10
 -16   1   0   88.59    6.30
  15  -1   0   58.89    4.30
  15  -1   0   63.99    5.00
  15  -1   0   68.59    5.10
  15  -1   0   63.79    4.90
  15  -1   0   54.89    4.30
  15  -1   0   67.89    5.00
  15  -1   0   52.19    4.10
 -15   1   0   56.19    4.10
 -15   1   0   69.59    5.60
  14  -1   0   79.49    5.30
  14  -1   0   77.19    5.10
  14  -1   0   73.49    4.60
  14  -1   0   77.19    5.30
  14  -1   0   77.49    5.00
  14  -1   0   83.99    5.30
  14  -1   0   80.29    5.30
 -14   1   0   82.99    5.70
 -14   1   0   76.89    4.50
  13  -1   0   22.50    2.80
  13  -1   0   24.20    2.90
  13  -1   0   24.60    2.50
  13  -1   0   20.60    3.10
  13  -1   0   18.40    2.60
  13  -1   0   20.80    2.60
  13  -1   0   16.40    3.00
 -13   1   0   20.00    2.30
 -13   1   0   23.80    3.10
 -13   1   0   19.70    2.60
  12  -1   0   35.30    3.10
  12  -1   0   30.80    3.10
  12  -1   0   33.70    3.00
  12  -1   0   30.50    2.80
  12  -1   0   27.40    2.90
  12  -1   0   33.80    3.10
  12  -1   0   28.90    3.00
  12  -1   0   32.10    3.40
  12  -1   0   32.30    2.60
 -12   1   0   29.50    3.20
 -12   1   0   38.70    3.30
 -12   1   0   35.50    3.00
  11  -1   0   25.80    2.40
  11  -1   0   20.40    2.30
  11  -1   0   23.30    2.80
  11  -1   0   17.60    2.30
  11  -1   0   25.70    2.30
  11  -1   0   22.40    2.70
  11  -1   0   25.80    2.70
  11  -1   0   24.30    2.50
  11  -1   0   24.00    2.50
  11  -1   0   25.90    2.70
 -11   1   0   16.90    2.40
 -11   1   0   20.10    2.30
 -11   1   0   24.60    1.80
 -11   1   0   23.50    2.30
  10  -1   0   13.10    2.00
  10  -1   0   11.50    2.00
  10  -1   0   10.00    2.00
  10  -1   0    7.00    1.70
  10  -1   0    8.60    1.70
  10  -1   0   10.30    2.10
  10  -1   0    8.80    1.90
  10  -1   0    8.60    1.50
  10  -1   0   11.00    1.90
  10  -1   0    9.70    1.70
 -10   1   0    8.90    1.80
 -10   1   0    9.60    1.50
 -10   1   0   11.40    1.90
 -10   1   0   10.40    1.90
 -10   1   0   10.10    1.10
 -10   1   0    9.40    1.80
   9  -1   0  760.92   26.50
   9  -1   0  824.82   26.50
   9  -1   0  816.22   26.60
   9  -1   0  794.52   26.70
   9  -1   0  886.01   27.00
   9  -1   0  788.42   26.30
   9  -1   0  868.21   26.80
   9  -1   0  804.12   26.60
   9  -1   0  802.72   26.60
   9  -1   0  795.12   26.50
  -9   1   0  807.02   26.70
  -9   1   0  871.31   26.80
  -9   1   0  812.22   25.80
  -9   1   0  760.32   26.80
  -9   1   0  812.12   26.60
  -9   1   0  828.32   26.50
  -9   1   0  816.72   25.90
  -9   1   0  889.71   26.80
  -9   1   0  782.32   26.80
  -9   1   0  758.62   26.40
   8  -1   0  377.86   13.40
   8  -1   0  370.96   13.00
   8  -1   0  394.56   13.10
   8  -1   0  389.76   13.00
   8  -1   0  366.06   13.10
   8  -1   0  379.66   12.80
   8  -1   0  371.76   13.30
   8  -1   0  366.46   13.10
   8  -1   0  385.26   13.10
   8  -1   0  417.16   13.20
   8  -1   0  380.36   13.20
  -8   1   0  401.96   13.40
  -8   1   0  385.56   12.40
  -8   1   0  363.66   12.90
  -8   1   0  376.96   13.20
  -8   1   0  420.56   13.10
  -8   1   0  375.76   13.10
  -8   1   0  384.36   12.50
  -8   1   0  374.46   13.10
  -8   1   0  406.86   13.40
  -8   1   0  386.76   12.80
  -8   1   0  375.26   13.20
  -8   1   0  386.26   13.00
   7  -1   0   37.10    2.60
   7  -1   0   34.40    2.20
   7  -1   0   37.70    2.40
   7  -1   0   36.40    2.60
   7  -1   0   34.00    2.70
   7  -1   0   35.80    2.40
   7  -1   0   36.60    2.30
   7  -1   0   37.80    2.70
   7  -1   0   34.80    2.50
   7  -1   0   34.60    2.40
   7  -1   0   37.70    2.40
   7  -1   0   32.80    2.30
  -7   1   0   34.80    2.10
  -7   1   0   37.70    2.40
  -7   1   0   38.00    2.60
  -7   1   0   36.70    2.50
  -7   1   0   37.80    2.50
  -7   1   0   34.50    2.30
  -7   1   0   37.30    2.20
  -7   1   0   35.30    1.80
  -7   1   0   38.30    2.50
  -7   1   0   37.70    2.60
  -7   1   0   35.60    2.30
   6  -1   0    1.10    0.90
   6  -1   0    1.90    0.80
   6  -1   0    0.60    0.50
   6  -1   0   -0.80    0.90
   6  -1   0    0.80    1.00
   6  -1   0    1.60    1.20
   6  -1   0    0.20    1.00
   6  -1   0    0.50    1.10
   6  -1   0    1.30    1.00
   6  -1   0    0.30    0.80
   6  -1   0    0.60    1.20
   6  -1   0    0.80    0.70
   6  -1   0    0.60    1.00
   6  -1   0    0.80    0.70
  -6   1   0   -0.20    0.80
  -6   1   0    0.60    1.00
  -6   1   0    0.30    0.70
  -6   1   0   -0.90    0.80
  -6   1   0   -0.50    0.80
  -6   1   0    0.40    0.60
  -6   1   0   -0.10    0.70
  -6   1   0    0.40    1.00
  -6   1   0   -1.00    0.80
  -6   1   0    1.80    1.00
  -6   1   0   -0.20    0.90
   5  -1   0  588.44   18.80
   5  -1   0  586.14   18.60
   5  -1   0  572.74   18.80
   5  -1   0  575.84   18.80
   5  -1   0  612.34   18.90
   5  -1   0  577.94   18.70
   5  -1   0  583.34   18.90
   5  -1   0  591.84   18.80
   5  -1   0  579.54   18.40
   5  -1   0  613.14   18.90
   5  -1   0  602.44   18.90
   5  -1   0  594.24   18.80
   5  -1   0  569.34   18.80
  -5   1   0  564.94   18.80
  -5   1   0  577.74   18.40
  -5   1   0  579.54   18.60
  -5   1   0  579.04   18.80
  -5   1   0  618.04   18.80
  -5   1   0  547.55   18.80
  -5   1   0  547.45   18.90
  -5   1   0  557.94   18.80
  -5   1   0  571.14   18.80
  -5   1   0  560.64   18.90
   4  -1   0  438.46   14.90
   4  -1   0  467.45   14.90
   4  -1   0  458.25   14.80
   4  -1   0  427.06   14.80
   4  -1   0  474.65   15.00
   4  -1   0  435.86   14.90
   4  -1   0  498.95   15.00
   4  -1   0  467.55   14.80
   4  -1   0  479.25   14.90
   4  -1   0  452.35   14.60
   4  -1   0  468.95   14.70
   4  -1   0  459.35   14.80
   4  -1   0  470.75   14.90
   4  -1   0  456.05   14.90
  -4   1   0  430.66   14.90
  -4   1   0  479.65   14.90
  -4   1   0  459.45   14.80
  -4   1   0  448.16   14.90
  -4   1   0  461.55   14.60
  -4   1   0  471.65   15.00
  -4   1   0  431.36   14.80
  -4   1   0  475.05   14.70
  -4   1   0  446.06   14.90
  -4   1   0  443.76   14.90
  -4   1   0  459.05   14.90
  -4   1   0  466.75   14.90
   3  -1   0 1559.44   45.60
   3  -1   0 1516.55   45.50
   3  -1   0 1422.56   45.50
   3  -1   0 1423.86   45.50
   3  -1   0 1426.56   45.40
   3  -1   0 1491.95   45.60
   3  -1   0 1464.35   45.50
   3  -1   0 1411.46   45.60
   3  -1   0 1430.96   45.50
   3  -1   0 1385.26   45.40
   3  -1   0 1494.35   45.50
   3  -1   0 1479.15   45.60
   3  -1   0 1420.66   45.70
   3  -1   0 1401.06   45.30
   3  -1   0 1416.16   45.50
  -3   1   0 1350.96   45.60
  -3   1   0 1512.65   45.50
  -3   1   0 1443.56   45.60
  -3   1   0 1436.86   45.30
  -3   1   0 1398.66   45.40
  -3   1   0 1527.15   45.60
  -3   1   0 1456.95   45.50
  -3   1   0 1413.66   45.50
  -3   1   0 1418.66   45.50
   2  -1   0  145.09    4.70
   2  -1   0  143.39    4.70
   2  -1   0  141.89    4.80
   2  -1   0  143.49    4.70
   2  -1   0  142.29    4.70
   2  -1   0  142.09    4.70
   2  -1   0  140.89    4.80
   2  -1   0  144.29    4.70
  -2   1   0  124.49    4.60
  -2   1   0  135.59    4.70
  -2   1   0  129.89    4.70
  -2   1   0  129.29    4.70
   1  -1   0   -0.30    0.20
   1  -1   0    0.10    0.10
   1  -1   0   -0.10    0.10
   1  -1   0   -0.10    0.10
   1  -1   0    0.20    0.20
   1  -1   0   -0.30    0.20
   1  -1   0   -0.10    0.10
   1  -1   0   -0.50    0.20
   1  -1   0   -0.10    0.10
   1  -1   0   -0.10    0.10
   1  -1   0   -0.30    0.20
   1  -1   0    0.00    0.10
   1  -1   0    0.00    0.10
  -1   1   0    0.10    0.20
  -1   1   0   -0.30    0.10
  -1   1   0    0.00    0.10
  -1   1   0   -0.20    0.20
  -1   1   0   -0.30    0.10
  -1   1   0   -0.20    0.10
  -1   1   0    0.10    0.20
  -1   1   0   -0.20    0.10
  -1   1   0    0.10    0.10
  -1   1   0    0.00    0.10
   0  -1   0    0.00    0.10
   0  -1   0    0.00    0.10
   0   1   0   -0.10    0.10
   0   1   0   -0.10    0.10
   0   1   0    0.10    0.10
  -1  -1   0   -0.90    0.10
  -1  -1   0   -0.60    0.10
  -1  -1   0   -0.80    0.10
   1   1   0   -0.80    0.10
   1   1   0   -0.70    0.10
   1   1   0   -1.00    0.10
   1   1   0   -0.70    0.10
   1   1   0   -0.70    0.10
   1   1   0   -0.70    0.10
   1   1   0   -0.90    0.10
   1   1   0   -0.70    0.10
   1   1   0   -0.80    0.10
   1   1   0   -0.90    0.10
  -3  -1   0   48.20    2.10
  -3  -1   0   50.79    2.10
  -3  -1   0   51.09    2.20
  -3  -1   0   52.59    2.10
  -3  -1   0   51.09    2.10
  -3  -1   0   52.89    1.80
   3   1   0   52.19    2.20
   3   1   0   49.00    2.10
   3   1   0   56.09    2.10
   3   1   0   50.99    2.10
   3   1   0   53.79    2.10
   3   1   0   56.39    2.20
   3   1   0   50.29    2.00
   3   1   0   50.69    2.10
   3   1   0   52.99    2.20
   3   1   0   53.79    2.20
  -4  -1   0  121.29    4.10
  -4  -1   0  114.99    4.10
  -4  -1   0  109.09    4.20
  -4  -1   0  114.99    4.00
  -4  -1   0  111.69    4.20
  -4  -1   0  115.59    4.20
  -4  -1   0  114.09    3.70
  -4  -1   0  109.19    4.20
  -4  -1   0  118.39    4.10
  -4  -1   0  118.09    4.20
  -4  -1   0  112.79    4.10
   4   1   0  116.79    4.10
   4   1   0  113.79    4.10
   4   1   0  120.19    4.10
   4   1   0  118.99    4.20
   4   1   0  113.39    4.20
   4   1   0  108.49    4.10
   4   1   0  110.89    4.10
   4   1   0  107.99    4.20
   4   1   0  122.79    4.20
   4   1   0  112.49    3.70
   4   1   0  111.49    4.10
   4   1   0  115.59    4.20
   4   1   0  122.19    4.20
  -5  -1   0  344.07   11.40
  -5  -1   0  348.87   11.00
  -5  -1   0  364.56   11.50
  -5  -1   0  327.67   11.60
  -5  -1   0  383.66   11.60
  -5  -1   0  336.97   11.50
  -5  -1   0  321.67   11.40
  -5  -1   0  343.27   11.00
  -5  -1   0  367.26   11.50
  -5  -1   0  319.97   11.50
  -5  -1   0  340.47   11.40
  -5  -1   0  351.26   11.50
   5   1   0  351.36   11.50
   5   1   0  349.07   11.40
   5   1   0  354.36   11.50
   5   1   0  353.56   11.40
   5   1   0  346.57   11.50
   5   1   0  351.96   11.40
   5   1   0  345.27   11.60
   5   1   0  372.56   11.50
   5   1   0  348.77   11.60
   5   1   0  351.06   11.40
   5   1   0  331.97   11.50
   5   1   0  353.56   11.50
   5   1   0  352.16   11.50
  -6  -1   0  209.88    6.80
  -6  -1   0  217.98    7.40
  -6  -1   0  218.08    7.40
  -6  -1   0  220.98    7.50
  -6  -1   0  227.78    7.40
  -6  -1   0  206.48    7.30
  -6  -1   0  208.78    6.90
  -6  -1   0  206.78    7.40
  -6  -1   0  232.28    7.50
  -6  -1   0  224.88    7.50
  -6  -1   0  197.88    7.50
   6   1   0  210.38    7.60
   6   1   0  212.08    7.30
   6   1   0  214.98    7.30
   6   1   0  209.08    7.40
   6   1   0  210.08    7.50
   6   1   0  213.98    7.40
   6   1   0  205.28    7.40
   6   1   0  190.48    7.30
   6   1   0  223.08    7.40
   6   1   0  205.28    7.40
   6   1   0  221.88    7.40
   6   1   0  205.38    7.30
   6   1   0  213.08    7.40
  -7  -1   0  183.18    6.00
  -7  -1   0  183.98    6.00
  -7  -1   0  186.68    6.70
  -7  -1   0  196.18    6.60
  -7  -1   0  187.08    6.60
  -7  -1   0  182.88    6.70
  -7  -1   0  174.08    6.80
  -7  -1   0  190.78    6.80
  -7  -1   0  174.08    6.50
  -7  -1   0  196.68    6.70
  -7  -1   0  175.18    6.80
   7   1   0  184.78    6.70
   7   1   0  175.88    6.50
   7   1   0  191.38    6.80
   7   1   0  177.08    6.60
   7   1   0  181.98    6.60
   7   1   0  176.98    6.60
   7   1   0  189.98    6.90
   7   1   0  172.88    6.70
   7   1   0  190.78    6.90
   7   1   0  180.48    6.60
   7   1   0  184.68    6.70
   7   1   0  185.88    6.60
   7   1   0  184.88    6.50
  -8  -1   0   36.50    1.50
  -8  -1   0   36.20    2.50
  -8  -1   0   37.10    1.60
  -8  -1   0   36.10    2.30
  -8  -1   0   40.00    2.60
  -8  -1   0   37.90    2.30
  -8  -1   0   31.60    2.50
  -8  -1   0   40.00    2.50
  -8  -1   0   35.30    2.70
  -8  -1   0   38.50    2.50
  -8  -1   0   38.20    2.50
   8   1   0   33.90    2.50
   8   1   0   36.20    2.30
   8   1   0   36.90    2.40
   8   1   0   30.30    2.80
   8   1   0   35.80    2.70
   8   1   0   32.70    2.50
   8   1   0   38.40    2.40
   8   1   0   36.30    2.60
   8   1   0   41.90    2.60
   8   1   0   37.40    2.70
   8   1   0   37.20    2.60
   8   1   0   37.60    2.60
  -9  -1   0  311.57   10.50
  -9  -1   0  287.27   10.10
  -9  -1   0  273.17   10.10
  -9  -1   0  264.97    9.90
  -9  -1   0  285.77   10.00
  -9  -1   0  281.27    9.90
  -9  -1   0  279.77   10.30
  -9  -1   0  283.17    9.20
  -9  -1   0  284.37    9.20
  -9  -1   0  314.27   10.30
  -9  -1   0  305.97   10.10
   9   1   0  273.97   10.00
   9   1   0  279.07   10.00
   9   1   0  278.77   10.10
   9   1   0  270.87    9.90
   9   1   0  290.07    9.90
   9   1   0  276.47   10.10
   9   1   0  289.57    9.90
   9   1   0  279.67   10.00
   9   1   0  280.77   10.00
   9   1   0  269.87   10.20
   9   1   0  299.67   10.30
 -10  -1   0  194.58    7.70
 -10  -1   0  189.98    7.90
 -10  -1   0  206.18    7.80
 -10  -1   0  208.18    7.70
 -10  -1   0  199.58    7.50
 -10  -1   0  205.18    7.80
 -10  -1   0  190.38    7.90
 -10  -1   0  202.48    6.60
 -10  -1   0  193.58    7.50
 -10  -1   0  203.28    6.60
  10   1   0  201.68    7.50
  10   1   0  217.78    7.70
  10   1   0  211.88    7.60
  10   1   0  211.98    7.80
  10   1   0  199.68    8.00
  10   1   0  200.48    7.70
  10   1   0  207.38    7.50
  10   1   0  203.58    7.60
  10   1   0  194.78    7.80
  10   1   0  193.18    7.70
 -11  -1   0    0.80    1.60
 -11  -1   0   -0.20    1.00
 -11  -1   0    1.70    1.50
 -11  -1   0    0.30    1.10
  11   1   0    0.40    1.40
  11   1   0    1.60    1.60
  11   1   0   -0.70    1.40
  11   1   0   -0.90    1.50
  11   1   0    1.60    1.40
  11   1   0    1.20    1.50
  11   1   0    0.90    1.40
  11   1   0   -1.00    1.50
  11   1   0   -1.00    1.80
  11   1   0    2.30    1.50
 -12  -1   0    1.50    1.80
 -12  -1   0    2.20    1.70
 -12  -1   0    0.40    1.30
  12   1   0   -0.80    1.80
  12   1   0   -0.20    1.50
  12   1   0    0.90    1.50
  12   1   0   -1.90    1.50
  12   1   0    1.70    1.90
  12   1   0    0.10    1.60
  12   1   0   -0.10    1.70
  12   1   0   -0.20    1.40
  12   1   0   -1.80    2.10
 -13  -1   0   53.69    3.60
 -13  -1   0   58.59    4.10
 -13  -1   0   50.89    4.40
  13   1   0   48.40    3.70
  13   1   0   62.89    4.20
  13   1   0   60.69    4.20
  13   1   0   43.60    3.90
  13   1   0   60.59    4.30
  13   1   0   56.69    4.20
  13   1   0   56.09    3.80
  13   1   0   63.29    4.00
 -14  -1   0   13.10    2.10
 -14  -1   0   11.10    2.60
 -14  -1   0   16.30    2.60
  14   1   0   13.30    2.70
  14   1   0   18.00    2.70
  14   1   0   11.80    2.50
  14   1   0   15.20    2.50
  14   1   0   10.90    2.50
  14   1   0   13.10    2.30
  14   1   0    9.20    2.20
  14   1   0    2.60    2.50
 -15  -1   0   36.20    3.90
 -15  -1   0   26.50    2.70
  15   1   0   26.90    3.30
  15   1   0   32.10    3.20
  15   1   0   27.20    3.30
  15   1   0   23.90    3.10
  15   1   0   31.30    3.00
  15   1   0   26.10    3.00
  15   1   0   30.00    3.80
  15   1   0   21.30    3.10
 -16  -1   0   24.60    3.50
 -16  -1   0   27.20    3.20
  16   1   0   22.70    3.30
  16   1   0   24.10    3.40
  16   1   0   24.00    3.20
  16   1   0   23.10    3.80
  16   1   0   25.40    3.40
  16   1   0   20.50    2.90
  16   1   0   26.50    3.30
  16   1   0   27.40    3.00
 -17  -1   0    2.50    2.70
  17   1   0   -0.80    2.40
  17   1   0   -0.70    3.20
  17   1   0    1.90    2.40
  17   1   0    2.30    2.70
 -18  -1   0   -2.60    2.80
  18   1   0    4.70    2.70
  18   1   0   -0.80    3.10
  18   1   0   -0.60    2.80
 -19  -1   0   -2.80    3.00
  19   1   0    0.10    3.30
  19   1   0    5.80    3.30
  19   1   0    8.10    3.10
  18  -2   0    7.90    4.00
  18  -2   0    9.00    3.60
  18  -2   0    7.20    3.40
  17  -2   0   25.90    4.10
  17  -2   0   25.20    3.80
  17  -2   0   17.00    3.20
  17  -2   0   22.10    4.20
 -17   2   0   23.10    4.00
  16  -2   0   14.90    3.20
  16  -2   0   10.20    3.20
  16  -2   0    9.90    2.70
  16  -2   0   11.30    3.60
 -16   2   0   12.80    3.20
  15  -2   0    0.80    2.10
  15  -2   0    4.60    2.70
  15  -2   0   -1.50    2.40
  15  -2   0   -1.70    2.90
  15  -2   0    1.90    2.70
 -15   2   0    0.00    2.40
 -15   2   0    0.00    1.90
  14  -2   0   29.10    3.70
  14  -2   0   29.00    3.00
  14  -2   0   30.40    2.90
  14  -2   0   31.90    3.60
  14  -2   0   31.40    3.40
  14  -2   0   40.20    3.80
  14  -2   0   29.00    3.30
 -14   2   0   35.40    3.90
 -14   2   0   33.90    3.00
  13  -2   0    8.80    2.00
  13  -2   0   14.50    2.60
  13  -2   0    9.70    2.40
  13  -2   0   10.90    2.90
  13  -2   0   11.50    2.50
  13  -2   0    9.40    2.80
  13  -2   0    7.30    2.10
 -13   2   0   10.10    2.00
 -13   2   0    8.20    2.70
 -13   2   0   11.10    2.40
  12  -2   0   41.70    3.60
  12  -2   0   35.20    3.30
  12  -2   0   31.00    2.80
  12  -2   0   44.20    3.50
  12  -2   0   37.10    3.20
  12  -2   0   39.80    3.10
  12  -2   0   33.00    3.10
 -12   2   0   35.80    2.90
 -12   2   0   37.50    3.50
 -12   2   0   48.30    3.80
  11  -2   0    3.60    2.20
  11  -2   0    6.40    2.00
  11  -2   0    2.50    2.00
  11  -2   0    6.60    2.00
  11  -2   0    4.40    2.10
  11  -2   0    5.60    1.80
  11  -2   0    5.70    1.70
  11  -2   0    5.50    1.50
  11  -2   0    5.30    1.90
  11  -2   0    4.30    1.90
 -11   2   0    5.60    1.40
 -11   2   0    6.80    1.60
 -11   2   0    3.80    2.00
 -11   2   0    4.30    1.80
  10  -2   0   31.60    2.70
  10  -2   0   31.10    2.80
  10  -2   0   23.70    2.50
  10  -2   0   25.10    2.30
  10  -2   0   36.50    2.80
  10  -2   0   31.80    2.90
  10  -2   0   28.60    2.30
  10  -2   0   28.30    2.90
  10  -2   0   26.40    2.60
  10  -2   0   32.90    2.70
 -10   2   0   29.90    2.00
 -10   2   0   28.90    2.70
 -10   2   0   34.20    2.60
 -10   2   0   27.00    2.70
 -10   2   0   26.00    2.40
   9  -2   0  624.14   20.50
   9  -2   0  610.04   20.70
   9  -2   0  600.74   20.60
   9  -2   0  632.84   20.70
   9  -2   0  651.23   20.60
   9  -2   0  583.24   20.70
   9  -2   0  620.44   20.30
   9  -2   0  605.54   20.20
   9  -2   0  615.64   20.50
   9  -2   0  610.54   20.50
  -9   2   0  601.94   20.60
  -9   2   0  607.54   20.40
  -9   2   0  611.54   19.80
  -9   2   0  655.83   20.70
  -9   2   0  597.44   20.20
  -9   2   0  558.34   20.70
  -9   2   0  667.23   20.90
  -9   2   0  662.13   20.70
  -9   2   0  602.14   20.40
   8  -2   0   48.50    2.90
   8  -2   0   43.60    2.70
   8  -2   0   49.80    3.40
   8  -2   0   44.50    2.60
   8  -2   0   47.00    3.00
   8  -2   0   40.90    3.00
   8  -2   0   49.40    3.20
   8  -2   0   44.40    3.00
   8  -2   0   48.70    3.20
   8  -2   0   45.40    3.10
  -8   2   0   48.20    3.10
  -8   2   0   48.10    2.80
  -8   2   0   44.30    3.00
  -8   2   0   46.00    3.00
  -8   2   0   47.10    2.60
  -8   2   0   49.80    3.10
  -8   2   0   48.00    2.30
  -8   2   0   51.99    2.80
  -8   2   0   50.99    3.10
  -8   2   0   51.79    3.20
  -8   2   0   45.90    3.00
   7  -2   0   20.80    2.00
   7  -2   0   20.70    2.20
   7  -2   0   19.80    1.90
   7  -2   0   18.00    1.40
   7  -2   0   17.40    1.90
   7  -2   0   17.40    1.80
   7  -2   0   17.20    1.80
   7  -2   0   19.20    1.80
   7  -2   0   19.50    1.60
   7  -2   0   20.40    1.90
   7  -2   0   16.10    1.70
  -7   2   0   21.40    1.60
  -7   2   0   19.50    1.90
  -7   2   0   25.10    2.00
  -7   2   0   24.30    2.10
  -7   2   0   20.40    1.80
  -7   2   0   26.60    2.30
  -7   2   0   19.70    1.80
  -7   2   0   23.00    1.90
  -7   2   0   22.30    1.90
  -7   2   0   20.90    1.60
  -7   2   0   17.20    1.60
   6  -2   0  322.77   10.90
   6  -2   0  309.97   10.70
   6  -2   0  317.87   10.50
   6  -2   0  319.97   10.90
   6  -2   0  316.57   10.80
   6  -2   0  320.87   10.70
   6  -2   0  324.47   10.80
   6  -2   0  299.17   10.80
   6  -2   0  312.57   10.80
   6  -2   0  325.07   10.80
   6  -2   0  318.07   11.10
   6  -2   0  309.67   10.90
   6  -2   0  321.17   10.60
   6  -2   0  314.77   10.30
  -6   2   0  317.57   10.50
  -6   2   0  304.37   10.90
  -6   2   0  324.27   10.70
  -6   2   0  315.97   10.80
  -6   2   0  293.97   10.60
  -6   2   0  325.07   10.80
  -6   2   0  319.47   10.40
  -6   2   0  312.47   10.80
  -6   2   0  314.97   10.80
  -6   2   0  317.07   10.90
  -6   2   0  300.17   10.70
   5  -2   0   32.70    2.00
   5  -2   0   34.80    2.30
   5  -2   0   32.10    2.20
   5  -2   0   39.60    2.20
   5  -2   0   36.20    2.30
   5  -2   0   39.90    2.40
   5  -2   0   37.60    2.20
   5  -2   0   33.20    2.10
   5  -2   0   34.10    2.10
   5  -2   0   35.70    2.00
   5  -2   0   35.20    2.00
   5  -2   0   38.30    2.30
   5  -2   0   36.10    1.70
   5  -2   0   35.70    1.80
  -5   2   0   35.90    2.20
  -5   2   0   39.40    2.20
  -5   2   0   34.80    2.10
  -5   2   0   37.40    2.10
  -5   2   0   35.30    2.20
  -5   2   0   33.50    1.80
  -5   2   0   35.20    2.20
  -5   2   0   35.20    1.90
  -5   2   0   35.10    2.00
  -5   2   0   43.10    2.40
   4  -2   0  843.12   27.30
   4  -2   0  890.41   27.20
   4  -2   0  811.02   27.30
   4  -2   0  885.91   27.30
   4  -2   0  903.71   27.30
   4  -2   0  866.71   27.20
   4  -2   0  818.92   27.20
   4  -2   0  853.21   27.20
   4  -2   0  897.61   27.40
   4  -2   0  885.51   27.30
   4  -2   0  838.32   27.00
   4  -2   0  854.91   27.00
   4  -2   0  857.11   27.10
   4  -2   0  868.31   27.30
   4  -2   0  918.51   27.30
   4  -2   0  851.81   27.30
  -4   2   0  808.72   27.20
  -4   2   0  831.72   27.30
  -4   2   0  813.82   27.20
  -4   2   0  856.91   27.00
  -4   2   0  873.01   27.30
  -4   2   0  831.42   27.00
  -4   2   0  866.91   27.20
  -4   2   0  870.61   27.40
  -4   2   0  813.42   27.20
  -4   2   0  801.42   27.30
  -4   2   0  830.72   27.20
   3  -2   0    5.50    1.00
   3  -2   0    4.60    0.90
   3  -2   0    5.10    0.90
   3  -2   0    5.80    0.90
   3  -2   0    3.90    0.80
   3  -2   0    3.30    0.70
   3  -2   0    4.10    0.90
   3  -2   0    3.30    0.80
   3  -2   0    4.20    0.80
   3  -2   0    4.50    0.80
   3  -2   0    6.70    0.70
   3  -2   0    5.50    0.90
   3  -2   0    4.60    0.90
   3  -2   0    4.50    0.70
   3  -2   0    4.50    0.70
   3  -2   0    3.50    1.00
   3  -2   0    5.00    0.80
  -3   2   0    4.50    0.80
  -3   2   0    3.10    0.70
  -3   2   0    3.50    0.70
  -3   2   0    3.60    0.60
  -3   2   0    5.30    0.90
  -3   2   0    4.00    0.80
  -3   2   0    4.40    0.80
  -3   2   0    4.80    0.90
  -3   2   0    3.80    0.70
  -3   2   0    4.40    0.70
  -3   2   0    4.50    0.90
  -3   2   0    3.40    0.70
   2  -2   0    4.40    0.90
   2  -2   0    2.70    0.60
   2  -2   0    4.00    0.80
   2  -2   0    4.30    0.90
   2  -2   0    5.60    1.00
   2  -2   0    3.10    0.70
   2  -2   0    3.00    0.90
   2  -2   0    5.20    0.80
   2  -2   0    3.00    0.70
   2  -2   0    4.40    0.80
   2  -2   0    3.70    0.90
   2  -2   0    2.60    0.70
   2  -2   0    3.20    0.60
   2  -2   0    3.30    0.90
   2  -2   0    2.50    0.60
  -2   2   0    3.50    0.80
  -2   2   0    3.40    0.60
  -2   2   0    2.20    0.80
  -2   2   0    3.50    0.70
  -2   2   0    2.30    0.50
  -2   2   0    2.70    0.70
  -2   2   0    2.60    0.60
  -2   2   0    3.10    0.70
  -2   2   0    2.20    0.60
   1  -2   0 2846.52   85.69
   1  -2   0 2810.12   85.39
   1  -2   0 2912.21   85.69
   1  -2   0 2734.13   85.09
   1  -2   0 2275.37   85.19
   1  -2   0 2665.13   85.79
   1  -2   0 2728.03   85.59
  -1   2   0 2732.33   85.39
  -1   2   0 2534.55   85.59
  -1   2   0 3024.10   85.99
  -1   2   0 2642.54   85.69
  -1   2   0 2795.52   85.39
  -1   2   0 2680.23   85.59
   0  -2   0   -0.60    0.30
   0  -2   0   -0.10    0.20
   0  -2   0   -0.20    0.30
   0  -2   0   -0.10    0.30
   0  -2   0   -0.10    0.20
   0  -2   0    0.20    0.30
   0  -2   0    0.00    0.30
   0  -2   0   -0.30    0.20
   0  -2   0   -0.20    0.10
   0  -2   0   -0.20    0.10
   0  -2   0    0.10    0.20
   0   2   0   -0.20    0.20
   0   2   0    0.40    0.20
   0   2   0    0.90    0.30
   0   2   0    0.70    0.30
   0   2   0   -0.20    0.20
   0   2   0   -0.10    0.10
   0   2   0   -0.30    0.20
   0   2   0    1.00    0.40
   0   2   0    0.00    0.20
   0   2   0    0.90    0.30
   0   2   0    0.00    0.20
   0   2   0   -0.30    0.10
   0   2   0   -0.30    0.20
   0   2   0    0.50    0.30
  -1  -2   0   -0.60    0.20
  -1  -2   0   -0.20    0.30
  -1  -2   0   -0.10    0.20
  -1  -2   0    0.00    0.30
  -1  -2   0    0.50    0.30
  -1  -2   0   -0.10    0.20
  -1  -2   0   -0.20    0.10
  -1  -2   0   -0.30    0.20
  -1  -2   0    0.00    0.20
  -1  -2   0   -0.20    0.10
  -1  -2   0   -0.30    0.10
   1   2   0   -0.10    0.10
   1   2   0   -0.20    0.10
   1   2   0    0.00    0.20
   1   2   0   -0.30    0.20
   1   2   0   -0.50    0.20
   1   2   0   -0.30    0.10
   1   2   0   -0.10    0.10
   1   2   0   -0.10    0.10
  -2  -2   0  472.05   16.70
   2   2   0  527.65   16.90
   2   2   0  528.55   16.80
   2   2   0  552.94   16.80
   2   2   0  557.24   16.90
   2   2   0  518.55   16.80
   2   2   0  559.44   16.90
  -3  -2   0   47.70    1.80
  -3  -2   0   44.00    2.00
  -3  -2   0   44.50    1.80
  -3  -2   0   47.40    1.80
  -3  -2   0   44.00    1.90
  -3  -2   0   47.20    1.70
  -3  -2   0   46.90    1.90
  -3  -2   0   42.20    2.00
  -3  -2   0   41.20    1.90
   3   2   0   45.20    1.90
   3   2   0   42.90    2.00
   3   2   0   34.70    1.90
   3   2   0   44.50    1.80
   3   2   0   46.50    2.00
   3   2   0   46.20    2.00
   3   2   0   47.70    2.00
   3   2   0   42.80    1.80
   3   2   0   43.10    1.70
   3   2   0   48.70    2.00
   3   2   0   43.00    1.80
   3   2   0   45.30    1.90
   3   2   0   43.50    2.00
   3   2   0   43.20    1.90
  -4  -2   0  727.93   23.40
  -4  -2   0  744.63   23.40
  -4  -2   0  774.82   23.40
  -4  -2   0  732.63   23.30
  -4  -2   0  782.12   23.50
  -4  -2   0  742.43   23.50
  -4  -2   0  724.93   23.30
  -4  -2   0  696.33   23.50
  -4  -2   0  747.83   23.10
  -4  -2   0  801.22   23.50
  -4  -2   0  765.92   23.40
  -4  -2   0  740.73   23.30
   4   2   0  700.83   23.40
   4   2   0  680.43   23.40
   4   2   0  730.93   23.40
   4   2   0  726.23   23.30
   4   2   0  733.33   23.30
   4   2   0  714.03   23.40
   4   2   0  724.83   23.30
   4   2   0  749.82   23.40
   4   2   0  796.52   23.50
   4   2   0  721.93   23.40
   4   2   0  699.63   23.40
   4   2   0  722.03   23.10
   4   2   0  687.53   23.40
   4   2   0  766.42   23.60
   4   2   0  722.53   23.40
  -5  -2   0  100.69    3.80
  -5  -2   0  109.29    4.00
  -5  -2   0   94.59    3.90
  -5  -2   0  104.49    3.80
  -5  -2   0  100.69    4.00
  -5  -2   0   98.19    3.80
  -5  -2   0  101.39    3.80
  -5  -2   0  104.29    3.40
  -5  -2   0  102.39    3.80
  -5  -2   0  102.29    3.80
  -5  -2   0   97.19    4.00
  -5  -2   0   96.79    3.80
   5   2   0   98.59    3.90
   5   2   0  102.99    3.80
   5   2   0   99.29    4.00
   5   2   0  101.59    3.80
   5   2   0  107.29    3.90
   5   2   0  104.99    3.40
   5   2   0  101.89    3.80
   5   2   0   94.79    3.80
   5   2   0  100.69    3.80
   5   2   0  109.19    3.80
   5   2   0  103.99    3.70
   5   2   0  110.79    4.00
   5   2   0  110.49    4.00
   5   2   0  103.59    3.80
  -6  -2   0   57.99    2.70
  -6  -2   0   50.99    2.50
  -6  -2   0   55.09    1.90
  -6  -2   0   56.89    2.40
  -6  -2   0   58.69    2.60
  -6  -2   0   53.39    2.50
  -6  -2   0   52.49    2.50
  -6  -2   0   58.29    2.80
  -6  -2   0   51.99    2.40
  -6  -2   0   50.99    2.50
  -6  -2   0   58.19    2.70
  -6  -2   0   54.59    2.50
   6   2   0   48.60    2.50
   6   2   0   46.80    2.50
   6   2   0   51.79    2.50
   6   2   0   52.99    2.50
   6   2   0   47.70    2.50
   6   2   0   49.00    1.90
   6   2   0   50.89    2.40
   6   2   0   51.99    2.50
   6   2   0   52.49    2.60
   6   2   0   44.30    2.70
   6   2   0   49.80    2.50
   6   2   0   50.09    2.50
   6   2   0   50.49    2.60
  -7  -2   0   14.20    1.50
  -7  -2   0   15.50    1.40
  -7  -2   0   15.00    1.60
  -7  -2   0   11.60    1.30
  -7  -2   0   16.10    1.50
  -7  -2   0   15.50    0.90
  -7  -2   0   19.50    1.80
  -7  -2   0   15.80    1.50
  -7  -2   0   14.30    1.40
  -7  -2   0   15.50    1.40
   7   2   0    9.10    1.40
   7   2   0   12.90    1.40
   7   2   0   12.90    1.40
   7   2   0   10.20    1.40
   7   2   0   11.30    1.30
   7   2   0   14.70    1.70
   7   2   0   14.20    1.50
   7   2   0   12.30    1.40
   7   2   0    9.80    1.30
   7   2   0    9.70    1.30
   7   2   0   12.90    1.30
   7   2   0   13.60    1.50
  -8  -2   0   47.60    2.60
  -8  -2   0   40.60    2.50
  -8  -2   0   39.30    2.50
  -8  -2   0   43.00    2.60
  -8  -2   0   40.20    2.60
  -8  -2   0   46.00    2.90
  -8  -2   0   43.10    1.70
  -8  -2   0   38.50    2.40
  -8  -2   0   42.50    2.70
  -8  -2   0   44.10    2.60
  -8  -2   0   42.40    1.70
   8   2   0   41.50    2.50
   8   2   0   47.40    2.70
   8   2   0   44.00    2.60
   8   2   0   43.10    2.90
   8   2   0   43.70    2.50
   8   2   0   45.00    2.50
   8   2   0   43.00    2.60
   8   2   0   45.70    2.70
   8   2   0   42.60    2.60
   8   2   0   41.00    2.60
   8   2   0   45.90    2.80
   8   2   0   48.90    2.70
  -9  -2   0   10.20    1.40
  -9  -2   0   10.90    1.50
  -9  -2   0    9.90    0.70
  -9  -2   0   10.40    1.60
  -9  -2   0   11.20    1.60
  -9  -2   0   11.10    0.70
  -9  -2   0   10.60    1.70
  -9  -2   0    6.90    1.50
  -9  -2   0    9.70    1.40
  -9  -2   0    7.30    1.40
  -9  -2   0   11.00    1.60
   9   2   0   10.90    1.50
   9   2   0   10.10    1.60
   9   2   0    9.60    1.60
   9   2   0    7.80    1.60
   9   2   0   11.50    1.60
   9   2   0   14.60    1.80
   9   2   0   14.00    1.60
   9   2   0   12.90    1.60
   9   2   0   10.80    1.40
   9   2   0    9.10    1.50
   9   2   0    7.20    1.40
 -10  -2   0  144.59    6.10
 -10  -2   0  147.09    6.40
 -10  -2   0  149.49    5.00
 -10  -2   0  152.58    6.20
 -10  -2   0  146.99    6.10
 -10  -2   0  161.48    6.00
 -10  -2   0  160.28    6.30
 -10  -2   0  149.09    6.00
 -10  -2   0  140.09    5.90
 -10  -2   0  161.98    6.40
 -10  -2   0  147.99    5.00
  10   2   0  154.98    6.00
  10   2   0  144.09    6.20
  10   2   0  150.28    6.00
  10   2   0  151.08    6.00
  10   2   0  165.28    6.30
  10   2   0  170.28    6.20
  10   2   0  146.19    6.10
  10   2   0  155.08    6.30
  10   2   0  149.99    5.90
  10   2   0  149.99    6.40
  10   2   0  150.68    6.10
 -11  -2   0   59.49    3.60
 -11  -2   0   61.59    4.30
 -11  -2   0   47.80    3.20
 -11  -2   0   55.39    3.80
  11   2   0   52.79    3.70
  11   2   0   49.40    3.60
  11   2   0   52.59    3.50
  11   2   0   53.69    3.20
  11   2   0   53.59    3.40
  11   2   0   51.79    3.40
  11   2   0   54.19    3.40
  11   2   0   56.99    3.60
  11   2   0   55.79    3.50
  11   2   0   49.20    3.30
  11   2   0   55.29    3.60
 -12  -2   0  172.08    7.50
 -12  -2   0  171.48    7.20
 -12  -2   0  158.58    6.70
  12   2   0  171.38    6.80
  12   2   0  176.78    6.90
  12   2   0  182.78    8.60
  12   2   0  173.68    7.20
  12   2   0  166.58    7.20
  12   2   0  166.58    7.00
  12   2   0  168.58    6.80
  12   2   0  168.68    7.00
  12   2   0  169.58    7.20
  12   2   0  173.08    7.00
  12   2   0  173.98    7.30
 -13  -2   0    7.60    2.30
 -13  -2   0    3.20    1.90
 -13  -2   0    2.20    1.50
  13   2   0    6.90    2.00
  13   2   0    1.40    1.70
  13   2   0    3.10    1.90
  13   2   0    5.20    2.00
  13   2   0    6.70    2.50
  13   2   0    3.30    1.90
  13   2   0    4.60    1.90
  13   2   0    5.20    1.80
  13   2   0    1.00    1.90
  13   2   0    2.80    1.90
 -14  -2   0    6.40    2.30
 -14  -2   0    7.00    2.30
 -14  -2   0    7.50    1.80
  14   2   0    7.50    2.40
  14   2   0    6.70    2.30
  14   2   0    4.80    2.00
  14   2   0    5.40    2.10
  14   2   0    4.50    2.00
  14   2   0    6.20    2.20
  14   2   0    8.40    2.80
  14   2   0    6.20    2.00
 -15  -2   0    4.20    1.70
 -15  -2   0   -0.10    2.20
  15   2   0    6.80    2.50
  15   2   0    4.00    2.20
  15   2   0    2.70    2.30
  15   2   0    1.60    3.60
  15   2   0    1.70    1.90
  15   2   0    0.60    1.90
  15   2   0    2.50    2.70
  15   2   0    2.50    2.30
 -16  -2   0   19.60    3.40
 -16  -2   0   21.00    2.60
  16   2   0   20.30    2.80
  16   2   0   21.10    3.10
  16   2   0   19.90    3.20
  16   2   0   19.90    2.90
  16   2   0   21.30    3.10
  16   2   0   22.80    3.00
  16   2   0   19.60    3.10
  16   2   0   22.80    3.70
 -17  -2   0   34.20    4.10
  17   2   0   26.60    3.90
  17   2   0   32.00    4.10
  17   2   0   38.20    3.70
  17   2   0   23.50    3.40
  17   2   0   30.30    3.40
  17   2   0   31.90    3.80
  17   2   0   30.80    3.60
 -18  -2   0    2.20    3.00
  18   2   0    1.10    2.60
  18   2   0    4.10    3.60
  18   2   0    6.20    2.90
 -19  -2   0    1.60    3.10
  19   2   0    5.50    3.00
  19   2   0   12.20    3.20
  19   2   0    3.50    3.90
  18  -3   0    5.00    3.50
  18  -3   0    2.90    4.00
  18  -3   0    4.00    3.60
  17  -3   0   -1.00    3.30
  17  -3   0    0.40    3.20
  17  -3   0    7.30    3.60
 -17   3   0    4.60    3.30
 -17   3   0    5.60    3.20
  16  -3   0    3.30    3.50
  16  -3   0    5.10    3.10
  16  -3   0    9.90    3.40
  16  -3   0   10.00    3.10
 -16   3   0   11.90    3.50
 -16   3   0    9.20    3.20
  15  -3   0    4.80    3.10
  15  -3   0    3.80    2.70
  15  -3   0    0.10    2.20
  15  -3   0    2.30    2.80
 -15   3   0   -0.40    2.70
  14  -3   0   13.70    2.80
  14  -3   0    9.00    2.50
  14  -3   0   18.50    3.10
  14  -3   0   14.00    2.50
  14  -3   0   15.20    3.20
  14  -3   0   12.90    3.20
  14  -3   0   13.30    2.40
 -14   3   0   13.00    2.30
 -14   3   0   13.70    3.10
  13  -3   0  405.56   15.30
  13  -3   0  424.46   14.90
  13  -3   0  432.96   15.70
  13  -3   0  408.66   14.70
  13  -3   0  431.26   15.40
  13  -3   0  431.06   15.60
  13  -3   0  441.46   15.50
 -13   3   0  404.26   14.90
 -13   3   0  435.96   15.90
  12  -3   0   23.20    2.40
  12  -3   0   20.10    2.80
  12  -3   0   27.20    3.30
  12  -3   0   23.70    3.20
  12  -3   0   21.10    2.40
  12  -3   0   21.70    2.80
  12  -3   0   23.40    2.80
 -12   3   0   19.30    2.30
 -12   3   0   22.60    3.00
 -12   3   0   21.60    2.80
  11  -3   0    2.30    2.20
  11  -3   0   -0.50    1.40
  11  -3   0    2.40    2.00
  11  -3   0   -2.00    1.70
  11  -3   0    0.20    2.10
  11  -3   0   -0.10    1.40
  11  -3   0   -2.30    1.70
  11  -3   0   -0.40    2.20
  11  -3   0    1.20    1.80
 -11   3   0    2.00    1.80
 -11   3   0    3.50    1.50
 -11   3   0    0.30    1.40
 -11   3   0   -0.10    1.50
 -11   3   0    0.70    1.90
  10  -3   0   78.09    4.40
  10  -3   0   76.79    4.60
  10  -3   0   78.59    4.60
  10  -3   0   75.99    4.40
  10  -3   0   81.99    4.60
  10  -3   0   83.29    4.00
  10  -3   0   80.49    4.50
  10  -3   0   77.39    4.50
  10  -3   0   83.99    4.50
  10  -3   0   78.79    3.90
 -10   3   0   79.59    3.90
 -10   3   0   85.19    4.50
 -10   3   0   93.19    4.90
 -10   3   0   72.39    4.00
 -10   3   0   75.29    3.50
   9  -3   0  240.08    9.00
   9  -3   0  242.78    9.20
   9  -3   0  265.07    9.20
   9  -3   0  243.28    9.10
   9  -3   0  269.37    9.30
   9  -3   0  234.88    9.30
   9  -3   0  240.98    9.00
   9  -3   0  244.38    8.70
   9  -3   0  244.48    9.30
  -9   3   0  242.18    9.20
  -9   3   0  238.38    9.10
  -9   3   0  244.98    8.60
  -9   3   0  234.88    8.40
  -9   3   0  224.08    9.50
  -9   3   0  228.18    8.80
  -9   3   0  227.48    9.00
  -9   3   0  260.17    9.40
   8  -3   0  351.66   11.50
   8  -3   0  326.67   11.30
   8  -3   0  339.67   11.10
   8  -3   0  325.87   11.30
   8  -3   0  315.07   11.60
   8  -3   0  320.17   11.30
   8  -3   0  320.07   11.60
   8  -3   0  330.57   11.50
   8  -3   0  309.47   11.40
  -8   3   0  320.37   10.80
  -8   3   0  316.77   11.00
  -8   3   0  333.37   11.30
  -8   3   0  330.67   11.80
  -8   3   0  303.47   11.30
  -8   3   0  327.37   11.50
  -8   3   0  311.97   11.40
  -8   3   0  320.97   11.20
  -8   3   0  333.07   11.60
  -8   3   0  302.77   11.60
   7  -3   0    3.10    1.30
   7  -3   0    2.20    1.40
   7  -3   0    3.50    1.60
   7  -3   0    1.20    1.30
   7  -3   0    2.60    1.40
   7  -3   0    2.50    1.00
   7  -3   0    1.50    1.40
   7  -3   0    0.90    1.10
   7  -3   0    1.30    1.20
  -7   3   0   -1.70    1.10
  -7   3   0    0.20    0.90
  -7   3   0   -1.00    1.10
  -7   3   0    0.80    0.90
  -7   3   0    1.30    1.00
  -7   3   0    0.40    1.10
  -7   3   0    0.90    1.00
  -7   3   0    1.20    1.20
  -7   3   0    0.80    1.20
  -7   3   0    1.20    1.00
   6  -3   0  154.08    5.70
   6  -3   0  157.38    5.60
   6  -3   0  169.88    6.00
   6  -3   0  157.58    5.90
   6  -3   0  152.88    6.20
   6  -3   0  152.08    6.00
   6  -3   0  151.88    6.00
   6  -3   0  148.09    6.10
   6  -3   0  153.08    5.90
   6  -3   0  160.28    6.00
   6  -3   0  159.18    6.10
   6  -3   0  152.98    6.00
  -6   3   0  158.38    5.60
  -6   3   0  147.69    6.00
  -6   3   0  153.08    5.90
  -6   3   0  159.18    6.00
  -6   3   0  164.98    5.90
  -6   3   0  148.59    5.60
  -6   3   0  172.58    6.00
  -6   3   0  149.29    6.10
  -6   3   0  162.68    6.20
  -6   3   0  152.68    6.00
   5  -3   0    1.60    0.90
   5  -3   0    1.30    1.00
   5  -3   0    0.10    1.30
   5  -3   0   -0.10    1.20
   5  -3   0    0.50    1.00
   5  -3   0    1.10    1.00
   5  -3   0    1.60    0.80
   5  -3   0    1.40    1.10
   5  -3   0    1.60    1.10
   5  -3   0    0.70    0.70
   5  -3   0    1.60    0.90
   5  -3   0    1.70    1.10
   5  -3   0    1.10    1.00
   5  -3   0    1.40    1.10
   5  -3   0    1.40    1.00
  -5   3   0   -0.10    1.00
  -5   3   0    0.30    0.80
  -5   3   0    0.60    0.90
  -5   3   0    1.10    0.90
  -5   3   0    1.40    1.10
  -5   3   0    0.50    0.80
  -5   3   0    0.70    0.90
  -5   3   0    1.10    1.00
  -5   3   0    0.70    0.90
  -5   3   0    0.60    0.70
  -5   3   0    1.10    1.10
   4  -3   0   10.50    1.00
   4  -3   0   11.40    1.20
   4  -3   0   11.40    1.20
   4  -3   0   10.20    1.30
   4  -3   0   12.00    1.50
   4  -3   0    9.20    1.30
   4  -3   0   11.90    1.30
   4  -3   0   11.80    1.20
   4  -3   0   10.20    1.00
   4  -3   0   14.70    1.50
   4  -3   0   12.40    1.00
   4  -3   0   10.70    1.10
   4  -3   0    8.30    1.20
   4  -3   0    8.80    1.10
   4  -3   0   12.20    1.30
   4  -3   0   10.80    1.40
   4  -3   0   13.20    1.30
  -4   3   0   12.10    1.40
  -4   3   0   11.40    1.20
  -4   3   0    9.70    0.90
  -4   3   0   10.50    1.10
  -4   3   0   12.00    1.20
  -4   3   0   11.70    1.30
  -4   3   0   10.70    1.10
  -4   3   0   10.20    1.20
  -4   3   0   11.50    1.10
  -4   3   0   10.20    1.10
  -4   3   0   11.60    1.30
   3  -3   0  710.73   23.00
   3  -3   0  683.13   23.20
   3  -3   0  706.53   22.70
   3  -3   0  729.33   22.80
   3  -3   0  722.43   23.00
   3  -3   0  675.93   22.90
   3  -3   0  726.93   22.90
   3  -3   0  768.72   23.10
   3  -3   0  693.83   22.90
   3  -3   0  708.43   22.70
   3  -3   0  689.93   22.70
   3  -3   0  758.32   22.90
   3  -3   0  695.53   22.90
   3  -3   0  703.53   22.90
   3  -3   0  762.82   23.00
   3  -3   0  661.13   22.90
  -3   3   0  761.42   23.00
  -3   3   0  714.63   22.80
  -3   3   0  697.93   22.70
  -3   3   0  695.53   22.90
  -3   3   0  676.13   23.00
  -3   3   0  713.93   22.80
  -3   3   0  730.13   22.90
  -3   3   0  753.22   22.90
  -3   3   0  759.92   22.90
  -3   3   0  707.73   22.70
  -3   3   0  718.43   22.90
  -3   3   0  684.43   23.00
   2  -3   0  303.17   10.90
   2  -3   0  305.37   10.60
   2  -3   0  322.87   10.50
   2  -3   0  306.27   10.60
   2  -3   0  346.67   10.70
   2  -3   0  330.27   10.60
   2  -3   0  314.27   10.60
   2  -3   0  318.67   10.60
   2  -3   0  337.67   10.70
   2  -3   0  315.27   10.50
   2  -3   0  323.17   10.60
   2  -3   0  331.97   10.70
   2  -3   0  359.36   10.80
   2  -3   0  322.07   10.40
   2  -3   0  315.47   10.60
   2  -3   0  327.17   10.40
   2  -3   0  329.67   10.60
  -2   3   0  300.67   10.70
  -2   3   0  324.37   10.40
  -2   3   0  316.87   10.40
  -2   3   0  351.46   11.00
  -2   3   0  302.27   10.60
  -2   3   0  307.37   10.60
  -2   3   0  324.47   10.50
  -2   3   0  306.27   10.60
  -2   3   0  335.67   10.70
  -2   3   0  312.37   10.60
  -2   3   0  339.97   10.60
  -2   3   0  320.57   10.60
  -2   3   0  325.47   10.50
   1  -3   0 1053.59   34.70
   1  -3   0 1141.09   34.60
   1  -3   0 1092.69   34.50
   1  -3   0 1112.69   34.60
   1  -3   0 1057.49   34.70
   1  -3   0 1107.79   34.50
   1  -3   0 1064.29   34.90
   1  -3   0  978.40   34.40
   1  -3   0 1071.19   34.60
   1  -3   0 1170.08   34.70
  -1   3   0 1113.59   34.60
  -1   3   0 1074.69   34.60
  -1   3   0 1107.89   34.60
  -1   3   0 1137.49   34.60
  -1   3   0 1033.30   34.70
  -1   3   0 1104.09   34.50
  -1   3   0 1045.90   34.60
  -1   3   0 1121.49   34.80
  -1   3   0 1065.69   34.70
  -1   3   0 1196.98   35.00
  -1   3   0 1119.79   34.50
  -1   3   0 1120.19   34.40
  -1   3   0 1128.39   34.60
   0  -3   0  292.67   10.40
   0  -3   0  312.67   10.50
   0  -3   0  328.97   10.40
   0  -3   0  309.47   10.50
   0  -3   0  319.27   10.50
   0  -3   0  299.97   10.70
   0  -3   0  346.87   10.50
   0  -3   0  317.67   10.30
   0   3   0  336.97   10.50
   0   3   0  322.97   10.40
   0   3   0  323.87   10.30
   0   3   0  332.77   10.40
   0   3   0  339.77   10.70
   0   3   0  309.37   10.40
   0   3   0  323.47   10.40
   0   3   0  334.17   10.50
   0   3   0  328.07   10.50
  -1  -3   0    0.30    0.60
  -1  -3   0    1.30    0.50
  -1  -3   0    1.40    0.30
  -1  -3   0    0.90    0.40
  -1  -3   0    1.10    0.50
  -1  -3   0   -0.10    0.70
  -1  -3   0    1.00    0.60
  -1  -3   0    1.90    0.70
  -1  -3   0    0.80    0.30
  -1  -3   0    0.60    0.60
  -1  -3   0    1.30    0.60
   1   3   0   -0.10    0.50
   1   3   0    0.50    0.30
   1   3   0    0.70    0.50
   1   3   0    0.20    0.40
   1   3   0    1.10    0.40
   1   3   0    1.30    0.60
   1   3   0    1.20    0.70
   1   3   0    2.00    0.60
   1   3   0    1.30    0.60
   1   3   0    1.30    0.40
   1   3   0    1.10    0.60
   1   3   0    0.50    0.60
   1   3   0    1.00    0.80
  -2  -3   0   89.79    3.10
  -2  -3   0   93.19    3.10
  -2  -3   0   88.19    3.40
  -2  -3   0   93.19    3.10
  -2  -3   0  102.09    3.70
  -2  -3   0   97.49    3.50
  -2  -3   0   89.99    3.40
  -2  -3   0  101.49    3.40
  -2  -3   0   89.09    3.50
  -2  -3   0   93.79    3.30
  -2  -3   0   94.49    3.30
   2   3   0   95.29    3.50
   2   3   0   85.49    3.40
   2   3   0   91.89    3.30
   2   3   0   97.29    3.60
   2   3   0   90.49    3.40
   2   3   0   90.69    3.10
   2   3   0   89.69    3.20
   2   3   0   97.59    3.50
   2   3   0   99.09    3.40
   2   3   0   87.09    3.30
   2   3   0   89.39    3.20
   2   3   0   89.19    3.10
  -3  -3   0  197.38    6.30
  -3  -3   0  173.88    6.40
  -3  -3   0  201.58    6.70
  -3  -3   0  186.08    6.50
  -3  -3   0  199.28    6.20
  -3  -3   0  173.78    6.50
  -3  -3   0  192.68    6.60
  -3  -3   0  190.88    6.70
  -3  -3   0  195.88    6.30
  -3  -3   0  183.68    6.60
  -3  -3   0  203.18    6.40
  -3  -3   0  200.28    6.50
  -3  -3   0  201.28    6.40
  -3  -3   0  206.38    6.50
   3   3   0  196.68    6.40
   3   3   0  195.58    6.20
   3   3   0  190.28    6.50
   3   3   0  200.68    6.40
   3   3   0  185.98    6.60
   3   3   0  211.88    6.60
   3   3   0  189.48    6.40
   3   3   0  192.88    6.30
   3   3   0  184.08    6.50
   3   3   0  187.48    6.50
   3   3   0  184.98    6.80
   3   3   0  200.98    6.60
   3   3   0  190.78    6.50
   3   3   0  200.58    6.60
   3   3   0  195.28    6.30
   3   3   0  190.08    6.50
  -4  -3   0   30.50    1.70
  -4  -3   0   33.40    1.70
  -4  -3   0   32.60    1.80
  -4  -3   0   32.70    1.50
  -4  -3   0   33.80    1.60
  -4  -3   0   32.80    1.70
  -4  -3   0   35.50    1.90
  -4  -3   0   32.80    1.60
  -4  -3   0   32.20    1.40
  -4  -3   0   29.80    1.80
  -4  -3   0   33.50    1.70
  -4  -3   0   31.50    1.80
  -4  -3   0   30.50    1.70
  -4  -3   0   31.00    1.40
   4   3   0   32.80    1.50
   4   3   0   30.60    1.60
   4   3   0   28.40    1.70
   4   3   0   31.50    1.80
   4   3   0   29.90    1.40
   4   3   0   30.00    1.70
   4   3   0   31.50    1.80
   4   3   0   31.90    1.80
   4   3   0   33.50    1.80
   4   3   0   28.40    1.40
   4   3   0   31.80    1.70
   4   3   0   34.00    1.70
   4   3   0   29.90    1.90
   4   3   0   34.00    1.70
  -5  -3   0  130.49    4.60
  -5  -3   0  122.29    4.60
  -5  -3   0  131.69    4.20
  -5  -3   0  121.09    4.50
  -5  -3   0  124.49    4.60
  -5  -3   0  121.09    4.70
  -5  -3   0  117.19    4.70
  -5  -3   0  123.79    4.40
  -5  -3   0  124.39    4.50
  -5  -3   0  122.79    4.70
  -5  -3   0  129.09    4.40
  -5  -3   0  129.69    4.60
   5   3   0  130.29    4.50
   5   3   0  130.89    4.60
   5   3   0  121.39    4.30
   5   3   0  123.19    4.70
   5   3   0  124.99    4.20
   5   3   0  134.89    4.70
   5   3   0  123.49    4.60
   5   3   0  123.49    4.80
   5   3   0  123.19    4.40
   5   3   0  126.69    4.60
   5   3   0  124.89    4.60
   5   3   0  117.59    4.50
   5   3   0  118.69    4.60
   5   3   0  127.29    4.40
  -6  -3   0  190.38    6.60
  -6  -3   0  182.48    6.50
  -6  -3   0  189.08    6.70
  -6  -3   0  174.08    6.70
  -6  -3   0  194.58    6.60
  -6  -3   0  188.48    6.50
  -6  -3   0  187.88    6.50
  -6  -3   0  177.58    6.50
  -6  -3   0  185.68    6.10
  -6  -3   0  201.88    6.90
  -6  -3   0  199.38    6.70
  -6  -3   0  180.88    6.40
   6   3   0  181.18    6.60
   6   3   0  175.68    6.60
   6   3   0  187.78    6.60
   6   3   0  203.38    6.60
   6   3   0  183.08    6.40
   6   3   0  202.88    6.70
   6   3   0  189.88    6.40
   6   3   0  184.08    6.80
   6   3   0  181.58    6.10
   6   3   0  183.38    6.60
   6   3   0  182.58    6.40
   6   3   0  188.88    6.60
   6   3   0  180.38    6.70
   6   3   0  190.38    6.60
  -7  -3   0  316.67   10.50
  -7  -3   0  314.97   10.10
  -7  -3   0  309.77   10.70
  -7  -3   0  313.67   10.70
  -7  -3   0  325.87   10.60
  -7  -3   0  313.27   10.50
  -7  -3   0  306.77   10.90
  -7  -3   0  293.17   10.60
  -7  -3   0  313.37   10.50
  -7  -3   0  296.67   10.70
  -7  -3   0  306.87   10.80
   7   3   0  321.47   10.60
   7   3   0  303.87   10.60
   7   3   0  311.17   10.70
   7   3   0  311.87   10.60
   7   3   0  308.27   10.70
   7   3   0  333.27   10.80
   7   3   0  311.17   10.00
   7   3   0  321.67   10.60
   7   3   0  332.07   11.00
   7   3   0  308.07   10.40
   7   3   0  339.77   10.80
   7   3   0  311.27   10.50
   7   3   0  308.47   10.50
  -8  -3   0  723.43   22.60
  -8  -3   0  690.13   22.80
  -8  -3   0  706.43   22.60
  -8  -3   0  719.23   22.00
  -8  -3   0  697.33   22.60
  -8  -3   0  731.03   22.70
  -8  -3   0  660.63   22.60
  -8  -3   0  695.63   22.90
  -8  -3   0  701.03   22.70
  -8  -3   0  706.53   23.00
  -8  -3   0  681.33   22.80
   8   3   0  751.92   22.90
   8   3   0  695.63   22.70
   8   3   0  696.83   22.70
   8   3   0  694.33   22.00
   8   3   0  713.63   22.70
   8   3   0  699.93   22.50
   8   3   0  674.73   22.70
   8   3   0  665.73   22.70
   8   3   0  674.33   22.80
   8   3   0  701.23   22.60
   8   3   0  699.23   22.60
   8   3   0  691.93   22.60
   8   3   0  678.43   23.00
  -9  -3   0    4.40    1.30
  -9  -3   0    3.90    1.10
  -9  -3   0    5.20    1.40
  -9  -3   0    4.10    1.30
  -9  -3   0    4.00    1.10
  -9  -3   0    4.50    0.60
  -9  -3   0    3.90    1.30
  -9  -3   0    5.30    1.50
  -9  -3   0    6.30    1.30
  -9  -3   0    5.10    1.20
   9   3   0    5.20    1.30
   9   3   0    5.70    1.30
   9   3   0    5.40    1.30
   9   3   0    4.80    1.30
   9   3   0    5.00    1.40
   9   3   0    5.30    1.30
   9   3   0    3.20    1.30
   9   3   0    6.20    1.50
   9   3   0    2.40    1.20
   9   3   0    6.20    1.40
   9   3   0    3.90    1.20
 -10  -3   0   28.90    2.60
 -10  -3   0   30.10    2.30
 -10  -3   0   27.00    2.40
 -10  -3   0   30.50    2.50
 -10  -3   0   32.30    2.60
 -10  -3   0   30.30    2.50
 -10  -3   0   31.60    1.30
 -10  -3   0   27.70    2.30
 -10  -3   0   33.40    2.60
 -10  -3   0   28.60    1.30
 -10  -3   0   31.80    2.30
  10   3   0   24.40    2.30
  10   3   0   31.10    2.60
  10   3   0   25.80    2.10
  10   3   0   30.70    2.60
  10   3   0   30.90    2.50
  10   3   0   30.70    2.30
  10   3   0   28.50    2.60
  10   3   0   28.90    2.30
  10   3   0   26.70    2.40
  10   3   0   29.00    2.40
 -11  -3   0  138.79    5.80
 -11  -3   0  133.09    6.20
 -11  -3   0  141.89    5.60
 -11  -3   0  129.19    5.60
 -11  -3   0  138.29    6.00
  11   3   0  139.79    6.10
  11   3   0  139.69    6.00
  11   3   0  139.19    5.70
  11   3   0  123.49    5.80
  11   3   0  133.79    5.80
  11   3   0  129.79    5.60
  11   3   0  130.19    5.80
  11   3   0  135.89    5.60
  11   3   0  140.59    5.70
  11   3   0  136.09    5.70
  11   3   0  134.39    5.60
 -12  -3   0    5.00    1.80
 -12  -3   0    3.40    1.40
 -12  -3   0    5.90    2.00
  12   3   0    1.50    1.70
  12   3   0    2.40    1.60
  12   3   0    2.50    1.60
  12   3   0    3.40    1.70
  12   3   0    2.30    1.60
  12   3   0    4.90    1.60
  12   3   0    3.00    1.60
  12   3   0    3.10    1.80
  12   3   0    2.40    2.00
  12   3   0    5.70    2.10
  12   3   0    4.20    1.80
 -13  -3   0  209.38    8.10
 -13  -3   0  204.88    8.70
 -13  -3   0  210.48    8.50
  13   3   0  209.78    8.60
  13   3   0  210.38    8.30
  13   3   0  210.28    8.30
  13   3   0  199.48    8.50
  13   3   0  216.28    8.70
  13   3   0  217.08    8.40
  13   3   0  217.38    8.30
  13   3   0  213.38    8.60
  13   3   0  209.98    8.40
  13   3   0  213.58    8.30
 -14  -3   0   21.70    3.00
 -14  -3   0   27.50    2.60
 -14  -3   0   30.50    3.10
  14   3   0   27.20    2.90
  14   3   0   25.40    3.40
  14   3   0   23.40    2.80
  14   3   0   29.90    3.20
  14   3   0   29.00    3.00
  14   3   0   28.10    2.90
  14   3   0   25.90    3.00
  14   3   0   22.60    2.60
  14   3   0   26.90    2.70
 -15  -3   0   58.39    4.90
 -15  -3   0   53.59    3.80
 -15  -3   0   50.59    4.30
  15   3   0   51.49    4.10
  15   3   0   57.99    4.70
  15   3   0   56.09    4.10
  15   3   0   59.59    4.70
  15   3   0   52.69    3.90
  15   3   0   59.79    5.90
  15   3   0   48.70    4.00
  15   3   0   48.60    4.00
 -16  -3   0   69.39    4.40
 -16  -3   0   68.49    5.50
  16   3   0   79.69    5.20
  16   3   0   73.29    5.60
  16   3   0   63.99    4.90
  16   3   0   70.09    5.40
  16   3   0   81.69    4.90
  16   3   0   71.99    5.00
  16   3   0   71.39    5.40
 -17  -3   0    6.00    2.90
  17   3   0    9.00    2.70
  17   3   0    3.60    2.90
  17   3   0   10.10    2.90
  17   3   0    6.10    2.50
  17   3   0    4.60    2.50
  17   3   0   12.50    2.80
  17   3   0    5.20    2.80
  17   3   0    2.80    4.40
 -18  -3   0   13.90    3.50
  18   3   0   15.00    3.10
  18   3   0   11.30    3.60
  18   3   0   15.20    4.00
  18   3   0   22.50    3.30
 -19  -3   0    2.00    3.30
  19   3   0    2.00    3.50
  19   3   0    6.60    2.80
  20   3   0   -2.00    3.90
  17  -4   0    3.80    3.80
  17  -4   0    3.40    3.40
  17  -4   0    5.90    3.60
  16  -4   0    6.30    3.70
  16  -4   0    6.20    3.20
  16  -4   0    7.60    3.70
 -16   4   0    5.30    3.20
 -16   4   0    6.10    3.10
  15  -4   0    0.10    2.70
  15  -4   0   -1.50    3.20
  15  -4   0    0.70    3.10
 -15   4   0    1.60    2.70
 -15   4   0    1.90    2.80
  14  -4   0   76.19    5.60
  14  -4   0   78.29    7.70
  14  -4   0   72.19    5.50
  14  -4   0   58.29    5.10
  14  -4   0   76.59    4.70
  14  -4   0   67.89    5.10
 -14   4   0   68.19    5.80
 -14   4   0   64.39    5.60
 -14   4   0   64.29    4.50
  13  -4   0   -0.80    2.10
  13  -4   0    2.60    2.70
  13  -4   0   -1.70    2.20
  13  -4   0    2.80    1.80
  13  -4   0   -0.20    1.80
  13  -4   0    0.00    2.30
  13  -4   0   -0.80    2.40
 -13   4   0   -2.40    2.20
 -13   4   0   -2.90    2.30
 -13   4   0    1.70    1.70
  12  -4   0  279.77   11.40
  12  -4   0  292.27   11.50
  12  -4   0  283.57   11.20
  12  -4   0  296.47   11.30
  12  -4   0  292.97   10.70
  12  -4   0  294.87   11.40
  12  -4   0  302.97   10.80
 -12   4   0  297.47   11.80
 -12   4   0  286.37   10.60
 -12   4   0  275.17   10.90
 -12   4   0  315.07   11.80
 -12   4   0  302.67   11.50
  11  -4   0  243.68   10.10
  11  -4   0  269.77   10.20
  11  -4   0  241.98   10.00
  11  -4   0  260.07   10.00
  11  -4   0  258.77    9.40
  11  -4   0  262.77    9.50
  11  -4   0  279.97   10.30
 -11   4   0  259.67    9.50
 -11   4   0  244.98   10.00
 -11   4   0  240.78    9.60
 -11   4   0  268.07   10.50
 -11   4   0  268.57   10.50
  10  -4   0  217.58    8.30
  10  -4   0  200.58    8.20
  10  -4   0  204.08    8.30
  10  -4   0  198.38    8.30
  10  -4   0  206.68    8.20
  10  -4   0  198.48    8.30
  10  -4   0  201.58    7.70
  10  -4   0  210.08    8.20
  10  -4   0  210.58    8.50
 -10   4   0  210.08    8.30
 -10   4   0  203.78    8.50
 -10   4   0  202.38    7.40
 -10   4   0  197.18    7.60
 -10   4   0  206.78    8.50
 -10   4   0  187.68    7.80
   9  -4   0   87.69    4.10
   9  -4   0   88.19    4.60
   9  -4   0   80.69    4.40
   9  -4   0   85.09    4.70
   9  -4   0   80.29    4.50
   9  -4   0   81.89    4.70
   9  -4   0   86.99    4.70
   9  -4   0   87.39    4.50
   9  -4   0   90.59    4.60
  -9   4   0   96.09    4.90
  -9   4   0   86.99    3.90
  -9   4   0   89.49    4.80
  -9   4   0   82.19    3.90
  -9   4   0   86.49    4.60
  -9   4   0   88.89    4.30
  -9   4   0   87.89    4.60
   8  -4   0    1.90    1.90
   8  -4   0    5.50    1.60
   8  -4   0    5.00    1.60
   8  -4   0    4.60    1.80
   8  -4   0    4.70    1.70
   8  -4   0    5.40    1.70
   8  -4   0    5.30    1.50
   8  -4   0    5.30    1.80
   8  -4   0    3.70    1.60
   8  -4   0    4.50    1.30
  -8   4   0    5.30    1.30
  -8   4   0    5.80    1.20
  -8   4   0    6.00    1.60
  -8   4   0    8.30    1.70
  -8   4   0    4.60    1.30
  -8   4   0    2.70    1.40
  -8   4   0    6.30    1.60
  -8   4   0    5.90    1.20
  -8   4   0    5.60    1.80
   7  -4   0   84.09    4.00
   7  -4   0   84.49    4.30
   7  -4   0   80.29    4.20
   7  -4   0   75.19    4.00
   7  -4   0   88.09    3.60
   7  -4   0   77.49    4.00
   7  -4   0   85.29    3.90
   7  -4   0   81.89    4.10
   7  -4   0   76.99    4.00
   7  -4   0   80.59    4.60
  -7   4   0   76.59    4.00
  -7   4   0   76.99    3.90
  -7   4   0   81.59    3.50
  -7   4   0   79.79    4.00
  -7   4   0   85.69    3.80
  -7   4   0   76.19    4.10
  -7   4   0   81.99    3.50
  -7   4   0   83.59    3.90
  -7   4   0   77.79    3.80
   6  -4   0   89.89    4.10
   6  -4   0   82.49    3.70
   6  -4   0   84.89    4.30
   6  -4   0   85.99    3.60
   6  -4   0   89.69    4.00
   6  -4   0   82.69    4.00
   6  -4   0   85.29    4.10
   6  -4   0   82.29    3.90
   6  -4   0   95.79    4.10
   6  -4   0   90.39    4.00
   6  -4   0   90.19    4.10
   6  -4   0   84.49    4.60
  -6   4   0   85.39    4.10
  -6   4   0   87.09    4.20
  -6   4   0   82.69    3.90
  -6   4   0   88.29    3.70
  -6   4   0   79.39    4.10
  -6   4   0   87.49    3.60
  -6   4   0   91.29    4.10
  -6   4   0   90.99    4.00
  -6   4   0   83.39    4.00
  -6   4   0   92.59    3.90
  -6   4   0   94.79    3.90
   5  -4   0  466.15   15.70
   5  -4   0  499.35   16.40
   5  -4   0  489.35   16.50
   5  -4   0  474.05   15.40
   5  -4   0  455.75   15.80
   5  -4   0  457.15   15.70
   5  -4   0  466.85   15.70
   5  -4   0  500.25   15.80
   5  -4   0  446.06   15.80
   5  -4   0  471.25   15.90
   5  -4   0  468.35   15.40
   5  -4   0  455.25   15.70
   5  -4   0  483.15   15.80
   5  -4   0  465.65   15.60
   5  -4   0  464.05   15.80
   5  -4   0  467.75   15.50
  -5   4   0  462.15   15.60
  -5   4   0  441.96   15.60
  -5   4   0  488.15   15.90
  -5   4   0  467.95   15.50
  -5   4   0  464.25   15.40
  -5   4   0  496.65   15.80
  -5   4   0  452.85   15.70
  -5   4   0  501.55   15.80
  -5   4   0  525.65   16.00
  -5   4   0  496.75   15.90
  -5   4   0  458.05   15.80
   4  -4   0   77.29    3.40
   4  -4   0   79.39    3.10
   4  -4   0   79.49    3.40
   4  -4   0   78.69    3.40
   4  -4   0   77.49    3.50
   4  -4   0   76.19    3.60
   4  -4   0   80.19    3.50
   4  -4   0   85.29    4.00
   4  -4   0   85.49    3.60
   4  -4   0   81.19    3.50
   4  -4   0   76.59    3.30
   4  -4   0   76.69    3.60
   4  -4   0   76.19    3.50
   4  -4   0   75.89    3.50
   4  -4   0   76.99    3.10
  -4   4   0   78.59    3.10
  -4   4   0   81.09    3.60
  -4   4   0   74.79    3.40
  -4   4   0   73.39    3.50
  -4   4   0   74.69    3.30
  -4   4   0   79.59    3.40
  -4   4   0   79.49    3.40
  -4   4   0   76.99    3.10
  -4   4   0   78.59    3.30
  -4   4   0   73.39    3.50
  -4   4   0   78.69    3.50
   3  -4   0  379.16   12.20
   3  -4   0  370.86   12.20
   3  -4   0  368.56   12.20
   3  -4   0  367.26   11.90
   3  -4   0  361.16   11.80
   3  -4   0  349.57   12.10
   3  -4   0  348.57   12.10
   3  -4   0  386.16   12.30
   3  -4   0  339.77   12.50
   3  -4   0  373.86   12.00
   3  -4   0  365.86   12.10
   3  -4   0  379.76   12.20
   3  -4   0  364.86   12.20
   3  -4   0  359.06   12.10
  -3   4   0  365.56   11.80
  -3   4   0  364.66   11.90
  -3   4   0  378.36   12.30
  -3   4   0  395.16   12.20
  -3   4   0  359.86   12.20
  -3   4   0  396.66   12.20
  -3   4   0  338.77   12.30
  -3   4   0  361.66   12.00
  -3   4   0  346.67   12.10
  -3   4   0  353.16   12.10
  -3   4   0  369.26   12.00
   2  -4   0  517.15   16.30
   2  -4   0  504.95   16.20
   2  -4   0  500.05   16.00
   2  -4   0  472.15   16.30
   2  -4   0  534.05   16.40
   2  -4   0  493.15   16.40
   2  -4   0  504.05   16.10
   2  -4   0  498.85   16.30
   2  -4   0  506.65   16.30
   2  -4   0  536.35   16.80
   2  -4   0  473.15   16.30
   2  -4   0  520.15   16.40
   2  -4   0  483.85   16.40
   2  -4   0  505.15   16.30
   2  -4   0  507.45   16.40
   2  -4   0  501.75   16.10
  -2   4   0  459.45   16.20
  -2   4   0  502.05   16.30
  -2   4   0  498.65   16.70
  -2   4   0  485.35   16.30
  -2   4   0  512.15   16.00
  -2   4   0  542.75   16.50
  -2   4   0  539.55   16.40
  -2   4   0  491.15   16.10
  -2   4   0  505.25   16.30
  -2   4   0  489.75   16.30
  -2   4   0  500.05   16.10
  -2   4   0  483.05   16.30
  -2   4   0  495.15   16.20
   1  -4   0 1366.16   42.50
   1  -4   0 1433.06   42.90
   1  -4   0 1284.17   42.40
   1  -4   0 1298.37   42.40
   1  -4   0 1345.77   42.30
   1  -4   0 1341.87   42.40
   1  -4   0 1350.16   42.50
   1  -4   0 1290.07   42.50
   1  -4   0 1332.57   42.20
   1  -4   0 1251.07   42.40
   1  -4   0 1278.37   42.50
   1  -4   0 1249.57   42.50
   1  -4   0 1444.26   42.60
   1  -4   0 1270.27   42.50
   1  -4   0 1339.07   42.30
  -1   4   0 1381.56   42.80
  -1   4   0 1312.27   42.20
  -1   4   0 1437.56   42.60
  -1   4   0 1424.56   42.50
  -1   4   0 1310.47   42.40
  -1   4   0 1355.66   42.30
  -1   4   0 1438.66   42.60
  -1   4   0 1341.57   42.40
  -1   4   0 1350.96   42.50
  -1   4   0 1304.37   42.30
  -1   4   0 1309.17   42.40
  -1   4   0 1429.96   42.50
  -1   4   0 1375.46   42.60
   0  -4   0   97.99    3.70
   0  -4   0   95.29    3.70
   0  -4   0   93.99    3.60
   0  -4   0  103.49    3.70
   0  -4   0   99.89    3.60
   0  -4   0   88.99    3.60
   0  -4   0  112.79    3.90
   0  -4   0   93.59    3.70
   0  -4   0   96.29    3.40
   0  -4   0   93.49    3.70
   0  -4   0   98.99    3.40
   0  -4   0   99.29    3.60
   0  -4   0   93.99    4.00
   0  -4   0   94.39    3.60
   0  -4   0   95.69    3.60
   0   4   0   98.09    3.40
   0   4   0   99.09    3.60
   0   4   0   97.29    3.80
   0   4   0   88.99    3.70
   0   4   0   99.69    3.70
   0   4   0   98.99    3.40
   0   4   0   95.09    4.00
   0   4   0   99.09    3.60
   0   4   0  100.19    3.70
   0   4   0  105.29    3.80
   0   4   0  104.99    3.70
   0   4   0  106.39    3.70
  -1  -4   0 1422.16   44.80
  -1  -4   0 1397.76   44.70
  -1  -4   0 1443.96   44.80
  -1  -4   0 1458.05   45.00
  -1  -4   0 1502.05   45.00
  -1  -4   0 1349.86   45.00
  -1  -4   0 1319.97   44.90
  -1  -4   0 1507.65   45.00
  -1  -4   0 1392.36   44.90
  -1  -4   0 1413.16   44.90
  -1  -4   0 1328.97   45.00
  -1  -4   0 1400.06   44.70
  -1  -4   0 1439.36   45.10
  -1  -4   0 1453.15   44.90
   1   4   0 1369.46   44.90
   1   4   0 1357.86   44.90
   1   4   0 1480.35   45.00
   1   4   0 1415.26   44.80
   1   4   0 1410.36   44.80
   1   4   0 1525.95   44.90
   1   4   0 1445.86   45.10
   1   4   0 1358.26   44.90
   1   4   0 1523.75   45.00
   1   4   0 1427.86   44.90
   1   4   0 1430.56   45.30
   1   4   0 1516.45   45.00
  -2  -4   0  115.89    4.10
  -2  -4   0  118.79    3.90
  -2  -4   0  122.49    4.10
  -2  -4   0  111.19    4.20
  -2  -4   0  119.39    4.10
  -2  -4   0  117.29    3.80
  -2  -4   0  123.99    4.30
  -2  -4   0  115.29    4.20
  -2  -4   0  112.99    4.20
  -2  -4   0  113.99    4.10
  -2  -4   0  116.79    3.80
  -2  -4   0  116.79    4.10
  -2  -4   0  122.19    4.10
  -2  -4   0  112.19    4.50
   2   4   0  109.89    4.00
   2   4   0  103.99    4.40
   2   4   0  112.29    4.10
   2   4   0  110.99    4.00
   2   4   0  121.59    4.20
   2   4   0  111.09    3.90
   2   4   0  121.39    4.10
   2   4   0  109.59    4.20
   2   4   0  107.39    4.10
   2   4   0  114.69    3.80
   2   4   0  104.79    4.10
   2   4   0  120.99    4.30
   2   4   0  113.09    4.20
   2   4   0  108.59    4.10
   2   4   0  113.29    4.10
  -3  -4   0   10.70    1.10
  -3  -4   0   10.00    1.30
  -3  -4   0    9.30    0.90
  -3  -4   0   10.10    0.70
  -3  -4   0   10.90    1.20
  -3  -4   0   10.30    0.90
  -3  -4   0    8.10    0.90
  -3  -4   0   10.20    0.90
  -3  -4   0   11.00    1.00
  -3  -4   0   11.10    1.00
  -3  -4   0   10.30    1.00
  -3  -4   0    9.60    0.70
  -3  -4   0   10.00    0.70
   3   4   0   10.30    1.00
   3   4   0   11.60    1.30
   3   4   0   11.40    0.90
   3   4   0    8.40    1.00
   3   4   0   11.60    0.90
   3   4   0   11.70    1.00
   3   4   0   10.20    1.10
   3   4   0   12.50    1.00
   3   4   0    9.80    0.90
   3   4   0   13.80    1.10
   3   4   0   11.90    0.90
   3   4   0   10.30    1.10
   3   4   0   10.90    0.80
   3   4   0   10.50    1.00
   3   4   0   10.30    0.70
  -4  -4   0  258.97    8.60
  -4  -4   0  250.07    8.70
  -4  -4   0  266.17    8.40
  -4  -4   0  259.47    8.70
  -4  -4   0  263.67    8.90
  -4  -4   0  248.68    8.70
  -4  -4   0  265.17    8.70
  -4  -4   0  261.17    8.60
  -4  -4   0  260.97    8.40
  -4  -4   0  260.27    8.30
  -4  -4   0  249.18    8.80
  -4  -4   0  265.37    8.80
  -4  -4   0  265.47    8.50
   4   4   0  270.87    8.50
   4   4   0  261.87    8.60
   4   4   0  253.47    8.90
   4   4   0  265.47    8.70
   4   4   0  251.27    9.10
   4   4   0  247.48    8.70
   4   4   0  242.08    8.60
   4   4   0  263.07    8.40
   4   4   0  267.97    8.70
   4   4   0  263.97    8.40
   4   4   0  247.68    8.70
   4   4   0  262.07    8.80
   4   4   0  276.57    8.80
   4   4   0  259.77    8.60
  -5  -4   0   68.39    2.80
  -5  -4   0   72.59    2.80
  -5  -4   0   65.09    3.20
  -5  -4   0   68.89    2.90
  -5  -4   0   74.39    3.00
  -5  -4   0   67.29    3.00
  -5  -4   0   67.99    3.00
  -5  -4   0   70.59    2.70
  -5  -4   0   68.69    3.10
  -5  -4   0   71.39    3.10
  -5  -4   0   69.59    2.70
  -5  -4   0   67.19    3.10
   5   4   0   69.99    3.10
   5   4   0   74.59    3.00
   5   4   0   68.29    3.00
   5   4   0   70.19    3.10
   5   4   0   71.19    2.70
   5   4   0   75.59    2.90
   5   4   0   70.49    2.90
   5   4   0   71.89    3.00
   5   4   0   70.39    3.30
   5   4   0   72.09    3.40
   5   4   0   78.39    3.00
   5   4   0   73.49    2.60
   5   4   0   68.79    3.00
   5   4   0   71.39    2.70
   5   4   0   72.59    2.80
  -6  -4   0   37.50    2.40
  -6  -4   0   41.50    2.20
  -6  -4   0   38.20    2.30
  -6  -4   0   38.70    2.10
  -6  -4   0   39.40    2.40
  -6  -4   0   40.40    2.20
  -6  -4   0   39.70    2.30
  -6  -4   0   41.40    1.80
  -6  -4   0   40.50    2.00
  -6  -4   0   40.70    2.10
  -6  -4   0   42.70    2.10
   6   4   0   40.40    2.30
   6   4   0   37.00    2.50
   6   4   0   39.00    2.30
   6   4   0   40.00    2.40
   6   4   0   42.10    2.10
   6   4   0   42.40    2.40
   6   4   0   36.30    2.20
   6   4   0   41.00    1.90
   6   4   0   39.10    1.80
   6   4   0   39.20    2.20
   6   4   0   41.10    2.30
   6   4   0   42.00    2.00
   6   4   0   42.40    2.10
   6   4   0   38.40    2.20
  -7  -4   0  366.86   11.70
  -7  -4   0  357.36   11.70
  -7  -4   0  348.57   11.90
  -7  -4   0  342.57   11.50
  -7  -4   0  346.67   11.60
  -7  -4   0  349.07   11.60
  -7  -4   0  350.26   11.20
  -7  -4   0  346.77   11.80
  -7  -4   0  376.76   11.90
  -7  -4   0  344.87   11.70
  -7  -4   0  337.37   12.00
   7   4   0  355.96   11.70
   7   4   0  340.77   11.70
   7   4   0  340.87   11.50
   7   4   0  340.17   11.90
   7   4   0  342.07   11.20
   7   4   0  349.17   11.40
   7   4   0  340.87   11.50
   7   4   0  345.27   11.80
   7   4   0  348.97   12.00
   7   4   0  326.27   11.70
   7   4   0  335.57   11.70
   7   4   0  350.66   11.70
   7   4   0  372.46   11.90
  -8  -4   0  168.18    6.40
  -8  -4   0  174.28    5.80
  -8  -4   0  180.68    6.30
  -8  -4   0  175.08    6.50
  -8  -4   0  165.18    6.70
  -8  -4   0  165.98    6.40
  -8  -4   0  175.98    6.60
  -8  -4   0  173.38    6.60
  -8  -4   0  167.38    6.30
  -8  -4   0  184.88    6.70
  -8  -4   0  175.18    6.30
   8   4   0  179.58    6.30
   8   4   0  175.78    6.50
   8   4   0  172.48    6.20
   8   4   0  178.48    6.50
   8   4   0  169.08    6.40
   8   4   0  160.28    6.70
   8   4   0  175.48    6.50
   8   4   0  179.58    6.40
   8   4   0  170.88    6.60
   8   4   0  177.98    6.50
   8   4   0  174.58    5.80
   8   4   0  180.08    6.30
   8   4   0  165.98    6.60
  -9  -4   0   89.19    4.40
  -9  -4   0   91.29    3.20
  -9  -4   0   89.19    4.00
  -9  -4   0   90.49    4.20
  -9  -4   0   90.89    3.90
  -9  -4   0   92.39    4.20
  -9  -4   0   87.09    4.00
  -9  -4   0   90.19    3.90
  -9  -4   0   91.39    4.40
  -9  -4   0   90.99    4.10
  -9  -4   0   88.79    4.00
   9   4   0   91.29    3.90
   9   4   0   92.99    4.10
   9   4   0   98.99    4.50
   9   4   0   89.29    4.10
   9   4   0   89.79    4.10
   9   4   0   82.29    4.10
   9   4   0   85.29    4.00
   9   4   0   90.29    3.80
   9   4   0   85.29    4.10
   9   4   0   93.79    4.20
   9   4   0   89.59    3.90
   9   4   0   93.09    3.20
 -10  -4   0   10.60    1.50
 -10  -4   0    7.70    1.60
 -10  -4   0    9.70    1.70
 -10  -4   0   10.00    1.70
 -10  -4   0   10.20    0.80
 -10  -4   0   10.30    1.90
 -10  -4   0   10.40    1.70
 -10  -4   0    5.70    1.40
 -10  -4   0    9.70    1.50
 -10  -4   0    9.70    1.40
  10   4   0   11.20    0.80
  10   4   0   10.60    2.00
  10   4   0    9.10    1.50
  10   4   0   11.80    1.70
  10   4   0    8.60    1.60
  10   4   0    5.70    1.50
  10   4   0    9.40    1.50
  10   4   0    8.60    1.80
  10   4   0    8.10    1.50
  10   4   0    9.20    1.50
  10   4   0    8.60    1.50
 -11  -4   0   88.99    3.10
 -11  -4   0   93.49    4.70
 -11  -4   0   89.09    4.20
 -11  -4   0   86.69    5.10
 -11  -4   0   91.69    4.50
 -11  -4   0   88.49    4.20
  11   4   0   80.69    4.70
  11   4   0   90.29    4.30
  11   4   0   89.19    4.10
  11   4   0   79.69    4.40
  11   4   0   85.09    4.30
  11   4   0   87.09    4.40
  11   4   0   88.29    4.10
  11   4   0   88.19    4.30
  11   4   0   81.79    4.40
  11   4   0   80.09    4.30
 -12  -4   0  395.36   14.10
 -12  -4   0  379.16   13.80
 -12  -4   0  438.26   14.50
  12   4   0  377.26   14.10
  12   4   0  395.36   13.70
  12   4   0  410.66   13.90
  12   4   0  377.46   14.10
  12   4   0  405.36   14.00
  12   4   0  426.86   15.40
  12   4   0  401.96   13.80
  12   4   0  405.06   14.20
  12   4   0  391.26   13.90
  12   4   0  397.26   14.10
 -13  -4   0  200.68    8.70
 -13  -4   0  210.08    8.40
 -13  -4   0  204.38    8.00
  13   4   0  201.38    8.40
  13   4   0  208.98    8.10
  13   4   0  213.28    8.20
  13   4   0  210.58    8.10
  13   4   0  198.98    8.40
  13   4   0  214.08    8.30
  13   4   0  211.38    8.60
  13   4   0  210.78    8.10
  13   4   0  210.58    8.50
  13   4   0  196.58    8.20
 -14  -4   0   74.29    4.60
 -14  -4   0   74.09    5.20
 -14  -4   0   72.19    4.20
  14   4   0   75.09    4.70
  14   4   0   66.89    4.20
  14   4   0   71.29    4.60
  14   4   0   72.09    4.60
  14   4   0   67.39    4.80
  14   4   0   70.49    4.30
  14   4   0   73.29    4.80
  14   4   0   71.49    4.70
  14   4   0   69.79    4.20
 -15  -4   0   23.50    3.00
 -15  -4   0   21.20    2.40
 -15  -4   0   22.30    3.20
  15   4   0   28.30    5.10
  15   4   0   24.40    3.60
  15   4   0   23.00    2.80
  15   4   0   19.50    2.80
  15   4   0   17.80    2.70
  15   4   0   27.50    3.00
  15   4   0   18.60    2.80
  15   4   0   20.70    2.70
 -16  -4   0   11.40    3.00
 -16  -4   0    8.60    2.00
  16   4   0   11.10    2.50
  16   4   0   10.80    2.80
  16   4   0    9.00    2.40
  16   4   0   10.20    3.20
  16   4   0    6.60    2.50
  16   4   0    7.00    2.30
  16   4   0   10.40    2.60
 -17  -4   0   79.79    6.10
  17   4   0   78.99    5.50
  17   4   0   82.69    6.20
  17   4   0   89.59    5.50
  17   4   0   82.89    5.40
  17   4   0   82.09    5.20
  17   4   0   82.29    6.00
  17   4   0   82.59    5.80
 -18  -4   0   42.50    4.60
  18   4   0   45.80    5.00
  18   4   0   46.50    4.20
  18   4   0   48.20    4.20
 -19  -4   0   14.70    3.70
  19   4   0   16.70    3.30
  19   4   0   15.30    4.00
 -20  -4   0   20.30    4.90
  20   4   0   22.00    4.60
  17  -5   0    2.80    4.00
  17  -5   0   10.30    4.10
  17  -5   0   -2.30    3.70
  16  -5   0    6.40    3.70
  16  -5   0    0.90    3.20
  16  -5   0    4.60    3.70
  15  -5   0    3.60    3.20
  15  -5   0    0.90    3.20
  15  -5   0    2.60    3.30
 -15   5   0    0.30    2.80
 -15   5   0    2.60    2.80
  14  -5   0   92.99    6.70
  14  -5   0  102.09    6.30
  14  -5   0  102.69    6.60
 -14   5   0   90.19    6.70
 -14   5   0  103.79    6.70
  13  -5   0   35.80    3.90
  13  -5   0   41.00    4.20
  13  -5   0   39.60    3.90
  13  -5   0   34.90    3.70
  13  -5   0   40.80    3.20
  13  -5   0   38.10    4.00
 -13   5   0   30.50    3.80
 -13   5   0   42.90    3.70
 -13   5   0   38.90    4.20
  12  -5   0   16.60    3.00
  12  -5   0   18.90    3.20
  12  -5   0   23.60    3.30
  12  -5   0   16.10    3.00
  12  -5   0   18.10    2.40
  12  -5   0   15.00    2.30
  12  -5   0   18.20    2.90
 -12   5   0   18.20    2.40
 -12   5   0   19.90    3.10
 -12   5   0   18.60    2.30
 -12   5   0   19.90    3.30
  11  -5   0  115.49    6.00
  11  -5   0  116.29    6.00
  11  -5   0  108.29    5.70
  11  -5   0  111.99    5.20
  11  -5   0  112.99    6.90
  11  -5   0  110.59    5.90
  11  -5   0  110.89    6.00
 -11   5   0  103.89    5.80
 -11   5   0  101.39    6.20
 -11   5   0  109.59    6.10
 -11   5   0  100.69    5.00
 -11   5   0  103.89    5.30
  10  -5   0    1.70    2.40
  10  -5   0    0.60    1.70
  10  -5   0   -0.90    1.80
  10  -5   0    0.30    2.10
  10  -5   0    0.40    1.40
  10  -5   0    1.10    1.90
  10  -5   0    0.00    2.00
  10  -5   0   -3.20    1.90
  10  -5   0    0.90    2.30
 -10   5   0   -0.90    1.40
 -10   5   0    0.20    1.90
 -10   5   0    1.40    1.40
 -10   5   0    1.00    1.40
 -10   5   0    3.30    2.10
 -10   5   0    2.80    1.80
   9  -5   0  197.08    8.10
   9  -5   0  200.98    8.20
   9  -5   0  210.38    7.90
   9  -5   0  224.98    8.40
   9  -5   0  204.38    8.00
   9  -5   0  186.88    8.00
   9  -5   0  198.98    7.40
   9  -5   0  192.68    8.10
   9  -5   0  198.78    8.90
   9  -5   0  195.88    8.20
  -9   5   0  202.28    7.40
  -9   5   0  190.68    8.30
  -9   5   0  203.78    7.80
  -9   5   0  194.18    8.30
  -9   5   0  203.58    7.50
   8  -5   0   22.90    2.60
   8  -5   0   19.20    2.30
   8  -5   0   18.10    1.70
   8  -5   0   17.20    2.10
   8  -5   0   22.20    2.80
   8  -5   0   18.10    2.20
   8  -5   0   15.00    2.10
   8  -5   0   16.90    2.10
   8  -5   0   16.30    2.50
   8  -5   0   14.20    2.10
  -8   5   0   21.70    2.30
  -8   5   0   20.50    1.90
  -8   5   0   16.00    2.20
  -8   5   0   19.50    2.30
  -8   5   0   15.50    1.70
  -8   5   0   17.50    2.10
  -8   5   0   19.00    2.40
  -8   5   0   17.90    1.90
   7  -5   0   29.40    2.40
   7  -5   0   32.50    2.60
   7  -5   0   34.00    3.40
   7  -5   0   35.80    2.30
   7  -5   0   28.50    2.60
   7  -5   0   34.10    3.00
   7  -5   0   29.20    2.50
   7  -5   0   32.30    2.90
   7  -5   0   36.10    2.90
   7  -5   0   37.60    3.00
  -7   5   0   33.50    2.60
  -7   5   0   32.40    2.80
  -7   5   0   34.50    2.50
  -7   5   0   34.40    2.90
  -7   5   0   35.00    2.90
  -7   5   0   35.80    2.30
  -7   5   0   34.10    2.30
  -7   5   0   30.20    2.70
   6  -5   0  247.68    9.20
   6  -5   0  257.67    9.20
   6  -5   0  261.77    9.30
   6  -5   0  254.67    9.20
   6  -5   0  264.87    9.00
   6  -5   0  264.37    9.30
   6  -5   0  249.18    9.00
   6  -5   0  257.97    9.40
   6  -5   0  244.18    9.30
   6  -5   0  249.97    9.90
   6  -5   0  236.78    9.20
   6  -5   0  261.97    8.70
  -6   5   0  245.38    8.80
  -6   5   0  256.87    9.30
  -6   5   0  261.97    9.30
  -6   5   0  262.67    9.50
  -6   5   0  266.67    9.20
  -6   5   0  256.97    9.10
  -6   5   0  240.28    9.00
  -6   5   0  247.58    8.90
  -6   5   0  257.37    9.00
   5  -5   0  199.48    7.80
   5  -5   0  198.08    7.60
   5  -5   0  193.88    7.60
   5  -5   0  216.68    7.70
   5  -5   0  202.18    7.10
   5  -5   0  201.38    7.60
   5  -5   0  199.98    7.60
   5  -5   0  215.58    7.60
   5  -5   0  204.38    7.30
   5  -5   0  210.98    7.40
   5  -5   0  210.28    8.20
  -5   5   0  203.28    7.60
  -5   5   0  203.28    7.40
  -5   5   0  200.78    7.30
  -5   5   0  200.78    7.10
  -5   5   0  216.08    7.50
  -5   5   0  213.88    7.80
  -5   5   0  194.88    7.50
  -5   5   0  207.48    7.60
  -5   5   0  196.08    7.10
  -5   5   0  208.88    7.50
   4  -5   0  347.17   11.90
   4  -5   0  350.36   11.90
   4  -5   0  394.76   12.90
   4  -5   0  350.66   12.30
   4  -5   0  341.27   12.30
   4  -5   0  353.76   12.00
   4  -5   0  364.56   12.20
   4  -5   0  347.07   12.10
   4  -5   0  352.16   11.80
   4  -5   0  355.96   12.20
   4  -5   0  371.86   12.30
   4  -5   0  360.06   12.30
   4  -5   0  357.26   12.20
   4  -5   0  366.16   12.30
  -4   5   0  359.86   11.90
  -4   5   0  375.26   12.20
  -4   5   0  362.16   12.40
  -4   5   0  343.07   12.20
  -4   5   0  363.96   12.00
  -4   5   0  358.66   12.10
  -4   5   0  389.46   12.50
  -4   5   0  354.56   12.30
  -4   5   0  356.06   11.80
  -4   5   0  365.96   12.20
  -4   5   0  361.26   12.30
   3  -5   0  103.19    4.20
   3  -5   0   97.69    3.60
   3  -5   0   95.49    3.90
   3  -5   0  100.19    4.20
   3  -5   0   89.19    4.10
   3  -5   0   95.99    4.00
   3  -5   0  102.39    4.30
   3  -5   0   90.69    4.00
   3  -5   0   94.79    3.70
   3  -5   0  102.29    4.40
   3  -5   0  103.29    4.10
   3  -5   0   98.49    4.60
   3  -5   0   92.99    4.00
   3  -5   0  102.19    4.10
  -3   5   0   96.19    3.60
  -3   5   0   96.89    4.00
  -3   5   0  105.09    4.00
  -3   5   0   97.29    3.80
  -3   5   0   95.69    4.50
  -3   5   0  102.99    4.00
  -3   5   0  101.19    4.20
  -3   5   0   94.09    4.10
  -3   5   0   96.29    3.80
  -3   5   0   94.29    4.20
  -3   5   0   90.79    3.90
  -3   5   0  106.19    4.10
   2  -5   0  164.58    6.10
   2  -5   0  164.38    6.30
   2  -5   0  178.18    6.30
   2  -5   0  170.38    5.80
   2  -5   0  170.08    6.70
   2  -5   0  178.28    6.20
   2  -5   0  165.48    6.20
   2  -5   0  167.28    6.00
   2  -5   0  182.98    6.30
   2  -5   0  177.28    6.20
   2  -5   0  167.18    6.20
   2  -5   0  174.08    6.10
   2  -5   0  175.28    6.00
   2  -5   0  161.58    6.30
  -2   5   0  172.38    6.20
  -2   5   0  165.78    6.60
  -2   5   0  172.48    6.40
  -2   5   0  174.08    6.00
  -2   5   0  182.98    6.20
  -2   5   0  177.98    5.80
  -2   5   0  171.28    6.00
  -2   5   0  177.08    6.20
  -2   5   0  168.08    6.20
  -2   5   0  171.08    6.30
  -2   5   0  185.88    6.30
   1  -5   0 1568.54   50.99
   1  -5   0 1727.13   51.49
   1  -5   0 1739.93   50.99
   1  -5   0 1603.24   50.99
   1  -5   0 1613.24   50.99
   1  -5   0 1623.84   50.69
   1  -5   0 1709.83   50.99
   1  -5   0 1616.24   50.89
   1  -5   0 1634.64   50.99
   1  -5   0 1607.44   50.59
   1  -5   0 1623.94   50.79
   1  -5   0 1523.45   51.09
   1  -5   0 1554.64   50.89
   1  -5   0 1615.14   50.79
   1  -5   0 1513.75   50.99
   1  -5   0 1634.94   50.89
  -1   5   0 1571.04   50.79
  -1   5   0 1523.45   51.29
  -1   5   0 1632.84   50.89
  -1   5   0 1579.54   50.99
  -1   5   0 1537.25   50.99
  -1   5   0 1517.15   50.89
  -1   5   0 1617.54   50.69
  -1   5   0 1646.34   50.99
  -1   5   0 1614.74   50.59
  -1   5   0 1673.33   51.19
  -1   5   0 1762.72   50.99
  -1   5   0 1635.24   50.89
  -1   5   0 1536.25   50.89
   0  -5   0  550.14   17.80
   0  -5   0  547.35   17.80
   0  -5   0  542.95   17.90
   0  -5   0  528.45   17.90
   0  -5   0  572.24   18.00
   0  -5   0  545.05   17.60
   0  -5   0  569.24   18.00
   0  -5   0  546.85   18.30
   0  -5   0  567.14   18.00
   0  -5   0  568.34   18.10
   0  -5   0  554.84   17.60
   0  -5   0  542.65   17.90
   0  -5   0  609.74   18.10
   0  -5   0  551.84   17.80
   0   5   0  557.94   17.90
   0   5   0  559.84   18.00
   0   5   0  595.24   18.10
   0   5   0  552.94   17.90
   0   5   0  518.65   17.90
   0   5   0  543.25   17.80
   0   5   0  518.75   18.30
   0   5   0  543.45   18.00
   0   5   0  552.44   17.60
   0   5   0  550.84   17.90
   0   5   0  563.54   17.90
   0   5   0  570.54   18.00
   0   5   0  547.15   17.60
  -1  -5   0   70.09    3.20
  -1  -5   0   75.89    3.50
  -1  -5   0   76.09    3.10
  -1  -5   0   79.49    3.10
  -1  -5   0   78.29    3.20
  -1  -5   0   75.79    2.90
  -1  -5   0   72.89    3.30
  -1  -5   0   79.29    2.90
  -1  -5   0   78.09    2.70
  -1  -5   0   84.99    3.10
  -1  -5   0   77.19    2.70
  -1  -5   0   75.09    3.00
  -1  -5   0   72.49    3.00
  -1  -5   0   76.69    3.10
   1   5   0   73.19    3.10
   1   5   0   74.29    3.00
   1   5   0   77.19    3.00
   1   5   0   73.59    3.10
   1   5   0   75.99    2.80
   1   5   0   77.19    3.10
   1   5   0   78.79    3.50
   1   5   0   71.69    3.10
   1   5   0   73.39    3.10
   1   5   0   83.99    3.30
   1   5   0   72.89    3.00
   1   5   0   73.99    3.20
  -2  -5   0   78.39    3.10
  -2  -5   0   75.19    3.10
  -2  -5   0   82.19    3.10
  -2  -5   0   81.99    3.10
  -2  -5   0   76.79    2.70
  -2  -5   0   75.69    2.70
  -2  -5   0   76.59    2.80
  -2  -5   0   80.29    3.20
  -2  -5   0   80.59    3.20
  -2  -5   0   85.19    3.30
  -2  -5   0   81.89    3.60
  -2  -5   0   75.89    2.70
  -2  -5   0   83.99    3.40
  -2  -5   0   80.79    3.30
  -2  -5   0   82.09    3.10
   2   5   0   77.39    3.20
   2   5   0   74.69    2.70
   2   5   0   79.29    2.80
   2   5   0   79.49    3.30
   2   5   0   75.99    3.00
   2   5   0   75.89    3.20
   2   5   0   74.69    2.90
   2   5   0   71.09    3.10
   2   5   0   72.59    3.10
   2   5   0   73.09    3.10
   2   5   0   77.39    3.50
   2   5   0   76.69    3.00
   2   5   0   80.59    3.10
   2   5   0   80.49    3.10
   2   5   0   74.19    3.30
   2   5   0   72.19    3.10
  -3  -5   0  602.84   18.90
  -3  -5   0  580.04   19.00
  -3  -5   0  604.14   18.60
  -3  -5   0  570.24   19.00
  -3  -5   0  575.44   19.00
  -3  -5   0  578.24   18.90
  -3  -5   0  595.94   18.60
  -3  -5   0  616.54   19.20
  -3  -5   0  560.54   19.40
  -3  -5   0  568.44   19.00
  -3  -5   0  601.84   18.70
  -3  -5   0  576.44   19.10
  -3  -5   0  590.24   19.00
   3   5   0  640.64   19.10
   3   5   0  553.34   18.90
   3   5   0  565.74   19.40
   3   5   0  618.64   19.20
   3   5   0  592.54   19.10
   3   5   0  585.64   18.60
   3   5   0  590.64   18.90
   3   5   0  602.94   19.10
   3   5   0  568.84   19.00
   3   5   0  598.74   18.90
   3   5   0  596.84   18.70
   3   5   0  566.24   19.00
   3   5   0  594.14   18.60
   3   5   0  603.74   18.90
   3   5   0  608.64   19.00
  -4  -5   0  524.85   17.60
  -4  -5   0  542.75   17.20
  -4  -5   0  552.14   17.60
  -4  -5   0  536.15   17.40
  -4  -5   0  547.25   17.10
  -4  -5   0  551.64   17.40
  -4  -5   0  516.05   18.00
  -4  -5   0  511.15   17.70
  -4  -5   0  575.84   17.60
  -4  -5   0  542.25   17.50
  -4  -5   0  522.65   17.70
  -4  -5   0  539.35   17.20
  -4  -5   0  525.75   17.60
  -4  -5   0  524.65   17.60
   4   5   0  542.35   17.40
   4   5   0  528.65   17.60
   4   5   0  562.34   17.80
   4   5   0  512.75   17.50
   4   5   0  536.95   17.20
   4   5   0  544.85   17.20
   4   5   0  546.25   17.60
   4   5   0  509.45   17.50
   4   5   0  569.94   17.60
   4   5   0  541.45   17.40
   4   5   0  586.94   18.10
   4   5   0  551.24   17.70
   4   5   0  577.14   17.70
   4   5   0  542.25   17.40
  -5  -5   0  641.14   21.40
  -5  -5   0  663.83   21.20
  -5  -5   0  661.33   21.20
  -5  -5   0  660.53   20.90
  -5  -5   0  685.43   21.30
  -5  -5   0  663.13   21.10
  -5  -5   0  616.14   21.20
  -5  -5   0  680.63   21.50
  -5  -5   0  680.53   21.40
  -5  -5   0  636.44   21.30
  -5  -5   0  698.63   21.00
  -5  -5   0  657.93   21.00
   5   5   0  622.24   21.20
   5   5   0  657.13   21.10
   5   5   0  633.14   21.80
   5   5   0  664.03   20.90
   5   5   0  629.34   21.30
   5   5   0  643.14   21.50
   5   5   0  662.13   21.30
   5   5   0  664.43   21.00
   5   5   0  715.13   21.40
   5   5   0  662.13   21.20
   5   5   0  662.93   21.10
   5   5   0  628.84   21.30
   5   5   0  671.03   21.40
   5   5   0  705.83   21.50
  -6  -5   0    2.00    0.90
  -6  -5   0    2.80    0.90
  -6  -5   0    3.00    1.10
  -6  -5   0    2.40    0.90
  -6  -5   0   -0.10    1.00
  -6  -5   0    2.80    1.00
  -6  -5   0    0.30    0.90
  -6  -5   0    2.40    0.80
  -6  -5   0    1.40    0.80
   6   5   0    1.90    0.70
   6   5   0    4.00    1.10
   6   5   0    1.80    1.10
   6   5   0    1.70    0.80
   6   5   0    2.10    0.80
   6   5   0    3.30    1.10
   6   5   0    2.50    1.00
   6   5   0    3.10    1.20
   6   5   0    3.00    1.00
   6   5   0    2.40    1.00
   6   5   0    2.80    0.80
   6   5   0    3.60    1.30
   6   5   0    4.60    1.10
  -7  -5   0   17.30    1.50
  -7  -5   0   18.50    1.80
  -7  -5   0   15.70    1.50
  -7  -5   0   18.90    1.40
  -7  -5   0   16.50    1.70
  -7  -5   0   17.90    1.40
  -7  -5   0   15.80    1.40
  -7  -5   0   15.40    1.50
  -7  -5   0   16.90    1.20
  -7  -5   0   18.10    1.60
  -7  -5   0   20.10    1.90
   7   5   0   16.90    1.30
   7   5   0   18.50    1.30
   7   5   0   15.50    1.30
   7   5   0   19.70    1.70
   7   5   0   15.40    1.30
   7   5   0   15.50    1.70
   7   5   0   16.20    1.70
   7   5   0   21.10    1.90
   7   5   0   17.70    1.70
   7   5   0   17.40    1.70
   7   5   0   15.50    1.70
   7   5   0   15.00    1.40
   7   5   0   16.70    1.70
  -8  -5   0    0.10    1.00
  -8  -5   0   -0.70    1.10
  -8  -5   0    1.10    0.90
  -8  -5   0    0.50    1.10
  -8  -5   0   -1.60    0.90
  -8  -5   0   -0.30    0.70
  -8  -5   0   -0.30    1.20
  -8  -5   0    1.00    0.90
  -8  -5   0    2.30    1.20
  -8  -5   0    0.40    0.90
  -8  -5   0    0.10    1.00
   8   5   0    1.30    0.90
   8   5   0    0.40    0.60
   8   5   0    1.20    1.00
   8   5   0   -0.70    1.20
   8   5   0   -0.30    0.90
   8   5   0    0.60    1.20
   8   5   0    1.00    1.10
   8   5   0    0.40    1.00
   8   5   0   -0.80    1.10
   8   5   0   -0.30    0.80
   8   5   0   -0.80    1.30
   8   5   0    0.50    1.10
   8   5   0    0.30    1.10
  -9  -5   0  239.58    8.70
  -9  -5   0  247.58    8.50
  -9  -5   0  249.58    8.00
  -9  -5   0  235.38    8.90
  -9  -5   0  242.58    8.80
  -9  -5   0  253.07    8.60
  -9  -5   0  248.58    8.70
  -9  -5   0  256.87    9.00
  -9  -5   0  258.37    8.70
  -9  -5   0  242.88    8.60
  -9  -5   0  231.48    9.10
   9   5   0  244.68    8.50
   9   5   0  241.88    9.10
   9   5   0  242.08    9.00
   9   5   0  240.58    8.70
   9   5   0  241.08    8.90
   9   5   0  245.48    8.00
   9   5   0  228.28    8.70
   9   5   0  224.38    8.80
   9   5   0  240.38    8.70
   9   5   0  247.28    8.40
   9   5   0  246.28    8.80
   9   5   0  241.58    8.50
 -10  -5   0  107.89    3.70
 -10  -5   0  104.29    4.80
 -10  -5   0  109.39    4.50
 -10  -5   0   99.29    4.80
 -10  -5   0  100.99    5.00
 -10  -5   0  103.79    4.40
 -10  -5   0  101.09    4.90
 -10  -5   0  103.29    4.40
 -10  -5   0  105.69    4.50
 -10  -5   0  104.09    4.60
 -10  -5   0   99.39    4.50
  10   5   0  104.19    4.70
  10   5   0  113.29    5.20
  10   5   0  103.29    3.70
  10   5   0  106.89    4.40
  10   5   0  102.49    4.80
  10   5   0   91.19    4.70
  10   5   0  101.49    4.60
  10   5   0  102.49    4.70
  10   5   0  105.29    4.20
  10   5   0   95.79    4.70
  10   5   0  106.19    4.40
 -11  -5   0    8.90    1.60
 -11  -5   0    8.30    1.60
 -11  -5   0    6.40    1.50
 -11  -5   0   11.30    1.80
 -11  -5   0    8.10    1.60
 -11  -5   0    9.90    2.00
  11   5   0    9.90    1.70
  11   5   0    8.50    0.80
  11   5   0    7.40    1.40
  11   5   0    8.20    1.70
  11   5   0    8.50    1.70
  11   5   0    9.90    1.80
  11   5   0    9.40    1.60
  11   5   0   10.70    1.60
  11   5   0    7.70    1.70
  11   5   0    8.00    2.00
  11   5   0    6.20    1.80
 -12  -5   0  183.38    7.50
 -12  -5   0  186.48    7.50
 -12  -5   0  195.08    7.80
 -12  -5   0  215.48    8.30
  12   5   0  197.28    7.40
  12   5   0  183.88    7.90
  12   5   0  205.28    7.80
  12   5   0  192.18    7.80
  12   5   0  200.18    7.80
  12   5   0  187.38    7.90
  12   5   0  199.78    8.00
  12   5   0  208.28    7.60
  12   5   0  201.08    7.50
 -13  -5   0   23.90    2.60
 -13  -5   0   22.50    2.30
 -13  -5   0   19.40    2.70
  13   5   0   20.60    2.70
  13   5   0   18.60    2.40
  13   5   0   21.10    2.50
  13   5   0   26.70    2.40
  13   5   0   19.40    2.60
  13   5   0   20.10    2.70
  13   5   0   23.10    2.30
  13   5   0   22.50    2.30
  13   5   0   16.50    2.70
 -14  -5   0   28.70    2.60
 -14  -5   0   28.00    3.00
 -14  -5   0   25.60    3.10
  14   5   0   31.30    2.80
  14   5   0   25.20    2.90
  14   5   0   24.00    2.80
  14   5   0   23.30    2.90
  14   5   0   27.20    2.70
  14   5   0   21.70    2.80
  14   5   0   28.50    2.70
  14   5   0   25.30    2.90
  14   5   0   23.90    3.00
  14   5   0   30.00    2.70
 -15  -5   0    9.20    2.60
 -15  -5   0   11.50    2.40
 -15  -5   0    7.10    1.90
  15   5   0    6.80    2.20
  15   5   0    7.70    2.40
  15   5   0   12.30    2.50
  15   5   0    8.10    2.40
  15   5   0    9.10    2.20
  15   5   0   10.50    2.20
  15   5   0   12.40    2.20
  15   5   0    5.50    2.70
 -16  -5   0   30.60    3.70
 -16  -5   0   31.60    2.90
  16   5   0   33.30    3.10
  16   5   0   29.90    3.10
  16   5   0   33.60    4.00
  16   5   0   26.20    3.20
  16   5   0   32.20    3.50
  16   5   0   20.10    3.00
  16   5   0   32.40    3.50
 -17  -5   0   10.30    3.00
  17   5   0    8.00    3.30
  17   5   0   11.40    3.00
  17   5   0    6.50    2.80
  17   5   0    8.60    2.70
  17   5   0    7.30    2.70
  17   5   0   10.50    2.60
 -18  -5   0    4.60    3.00
  18   5   0    2.70    2.70
  18   5   0    0.80    3.00
  18   5   0    2.60    3.20
  18   5   0    8.40    2.60
 -19  -5   0   -1.10    3.00
  19   5   0    4.00    3.60
 -20  -5   0   -0.30    3.50
  20   5   0    1.90    3.90
  16  -6   0   18.00    4.00
  16  -6   0   28.20    4.40
  16  -6   0   22.90    4.50
  15  -6   0   87.49    6.50
  15  -6   0   87.99    6.40
  15  -6   0   74.79    5.90
  14  -6   0   15.10    3.60
  14  -6   0   14.90    3.50
  14  -6   0   10.50    3.60
 -14   6   0   12.10    3.40
  13  -6   0  140.39    7.80
  13  -6   0  142.09    7.30
  13  -6   0  144.09    7.50
  13  -6   0  135.59    7.50
 -13   6   0  147.49    8.00
 -13   6   0  137.89    8.00
  12  -6   0   35.70    3.70
  12  -6   0   46.60    4.10
  12  -6   0   47.50    4.50
  12  -6   0   37.60    3.00
  12  -6   0   41.60    4.10
  12  -6   0   43.80    3.90
 -12   6   0   40.40    3.40
 -12   6   0   35.00    3.90
 -12   6   0   35.10    3.00
  11  -6   0    5.30    2.90
  11  -6   0    4.30    2.60
  11  -6   0    5.90    2.30
  11  -6   0    6.90    2.60
  11  -6   0    4.10    1.70
  11  -6   0    7.60    2.40
 -11   6   0    5.50    1.80
 -11   6   0    5.50    1.70
 -11   6   0    4.60    2.50
 -11   6   0    4.20    2.10
  10  -6   0  446.36   14.70
  10  -6   0  424.36   16.50
  10  -6   0  400.76   15.40
  10  -6   0  422.06   15.70
  10  -6   0  415.26   15.40
  10  -6   0  433.46   15.20
  10  -6   0  430.66   15.50
 -10   6   0  426.46   14.70
 -10   6   0  430.66   15.80
 -10   6   0  423.96   15.40
 -10   6   0  462.35   15.20
 -10   6   0  432.56   14.70
   9  -6   0   71.89    5.20
   9  -6   0   56.09    4.20
   9  -6   0   64.29    4.30
   9  -6   0   64.49    3.40
   9  -6   0   60.39    4.20
   9  -6   0   61.49    4.50
   9  -6   0   55.19    4.40
   9  -6   0   60.89    4.10
   9  -6   0   54.89    4.40
   9  -6   0   54.39    4.70
  -9   6   0   68.59    3.60
  -9   6   0   62.39    3.70
  -9   6   0   60.79    3.80
  -9   6   0   63.19    4.20
  -9   6   0   72.49    4.80
   8  -6   0   15.60    2.70
   8  -6   0   16.80    2.20
   8  -6   0   14.80    2.30
   8  -6   0   18.70    1.80
   8  -6   0   16.90    2.20
   8  -6   0   20.50    2.50
   8  -6   0   16.80    2.50
   8  -6   0   15.30    2.30
   8  -6   0   18.70    2.40
   8  -6   0   18.10    2.30
  -8   6   0   19.60    2.10
  -8   6   0   16.40    2.40
  -8   6   0   24.10    2.50
  -8   6   0   21.40    1.90
  -8   6   0   19.00    2.10
  -8   6   0   18.10    3.80
   7  -6   0   80.19    4.30
   7  -6   0   81.59    4.40
   7  -6   0   77.39    4.30
   7  -6   0   78.09    5.00
   7  -6   0   77.59    4.30
   7  -6   0   86.79    4.30
   7  -6   0   78.09    4.10
   7  -6   0   81.89    4.70
   7  -6   0   90.49    4.60
   7  -6   0   77.89    4.30
   7  -6   0   76.69    4.30
   7  -6   0   84.69    3.60
  -7   6   0   83.79    4.80
  -7   6   0   85.49    4.10
  -7   6   0   91.69    4.40
  -7   6   0   78.79    4.60
  -7   6   0   82.29    4.00
  -7   6   0   82.39    3.80
  -7   6   0   91.59    4.40
  -7   6   0   80.39    4.30
   6  -6   0    5.20    1.50
   6  -6   0    7.90    1.70
   6  -6   0    3.40    1.70
   6  -6   0    5.10    1.10
   6  -6   0    6.10    1.70
   6  -6   0    6.90    1.60
   6  -6   0    3.00    1.40
   6  -6   0    5.70    1.50
   6  -6   0    3.90    1.50
   6  -6   0    4.80    1.70
   6  -6   0    4.40    1.80
   6  -6   0    4.90    1.60
  -6   6   0    4.80    1.40
  -6   6   0    7.10    1.40
  -6   6   0    5.20    1.40
  -6   6   0    6.50    1.40
  -6   6   0    5.70    1.40
  -6   6   0    5.60    1.10
  -6   6   0    4.90    1.60
  -6   6   0    6.20    1.40
  -6   6   0    7.50    1.80
   5  -6   0  306.47   10.10
   5  -6   0  276.37    9.90
   5  -6   0  260.17    9.90
   5  -6   0  272.67   10.60
   5  -6   0  279.07   10.00
   5  -6   0  269.27    9.50
   5  -6   0  257.87   10.00
   5  -6   0  277.67    9.30
   5  -6   0  278.37   10.10
   5  -6   0  267.57   10.00
   5  -6   0  280.87    9.70
  -5   6   0  263.67    9.80
  -5   6   0  264.77    9.80
  -5   6   0  292.97   10.00
  -5   6   0  283.67    9.60
  -5   6   0  288.27    9.70
  -5   6   0  271.87    9.50
  -5   6   0  278.47   10.00
  -5   6   0  298.37    9.90
  -5   6   0  270.97   10.10
  -5   6   0  283.97    9.70
   4  -6   0  278.57    9.40
   4  -6   0  285.47    9.60
   4  -6   0  271.87    9.70
   4  -6   0  270.37    9.00
   4  -6   0  268.27   10.20
   4  -6   0  274.87    9.50
   4  -6   0  263.47    9.70
   4  -6   0  265.27    9.60
   4  -6   0  274.47    9.70
   4  -6   0  254.37    9.60
  -4   6   0  283.87    9.30
  -4   6   0  267.27    9.50
  -4   6   0  272.67    9.20
  -4   6   0  252.77    9.40
  -4   6   0  271.97    9.10
  -4   6   0  263.97    9.80
  -4   6   0  263.07    9.60
  -4   6   0  287.47    9.60
  -4   6   0  258.77    9.50
  -4   6   0  275.07    9.40
   3  -6   0  322.47   11.70
   3  -6   0  336.57   11.10
   3  -6   0  341.97   11.70
   3  -6   0  342.57   11.40
   3  -6   0  333.87   11.60
   3  -6   0  345.27   11.60
   3  -6   0  326.87   11.70
   3  -6   0  331.37   11.70
   3  -6   0  339.07   11.70
   3  -6   0  361.96   12.30
   3  -6   0  349.27   11.70
   3  -6   0  350.16   11.60
   3  -6   0  328.17   11.60
  -3   6   0  343.47   11.40
  -3   6   0  324.97   12.10
  -3   6   0  329.77   11.30
  -3   6   0  337.77   11.70
  -3   6   0  327.87   11.60
  -3   6   0  339.07   11.10
  -3   6   0  372.06   12.00
  -3   6   0  349.17   11.60
  -3   6   0  343.57   11.60
  -3   6   0  345.77   11.60
  -3   6   0  347.97   11.60
   2  -6   0  223.28    8.20
   2  -6   0  237.28    8.40
   2  -6   0  239.78    8.30
   2  -6   0  230.28    8.30
   2  -6   0  236.98    8.10
   2  -6   0  230.28    8.00
   2  -6   0  237.08    8.00
   2  -6   0  259.17    8.90
   2  -6   0  239.18    8.40
   2  -6   0  231.68    8.20
   2  -6   0  236.78    8.30
   2  -6   0  223.68    8.40
   2  -6   0  233.18    7.80
  -2   6   0  252.87    8.30
  -2   6   0  234.38    8.00
  -2   6   0  231.28    8.30
  -2   6   0  235.28    7.80
  -2   6   0  233.58    8.00
  -2   6   0  227.68    8.20
  -2   6   0  248.08    8.30
  -2   6   0  227.78    8.80
  -2   6   0  226.68    8.20
  -2   6   0  226.58    8.30
  -2   6   0  232.58    8.50
   1  -6   0  603.84   19.80
   1  -6   0  657.93   19.80
   1  -6   0  620.74   19.80
   1  -6   0  612.64   19.70
   1  -6   0  616.64   19.70
   1  -6   0  606.14   19.60
   1  -6   0  615.04   19.60
   1  -6   0  645.04   19.80
   1  -6   0  615.64   19.40
   1  -6   0  604.94   20.30
   1  -6   0  611.54   19.50
   1  -6   0  577.24   19.80
   1  -6   0  599.74   20.30
  -1   6   0  597.34   19.70
  -1   6   0  568.54   19.90
  -1   6   0  609.64   19.80
  -1   6   0  616.04   19.40
  -1   6   0  597.44   19.60
  -1   6   0  586.54   19.70
  -1   6   0  587.24   19.80
  -1   6   0  632.64   19.70
  -1   6   0  600.34   19.80
  -1   6   0  586.04   20.20
  -1   6   0  600.04   19.40
   0  -6   0  154.18    5.40
   0  -6   0  161.28    5.60
   0  -6   0  140.79    5.40
   0  -6   0  147.99    5.10
   0  -6   0  149.19    5.60
   0  -6   0  158.08    5.60
   0  -6   0  147.49    5.50
   0  -6   0  141.49    5.30
   0  -6   0  153.18    5.50
   0  -6   0  158.58    6.10
   0  -6   0  137.59    5.60
   0  -6   0  148.79    5.40
   0  -6   0  148.79    5.10
   0   6   0  141.19    5.50
   0   6   0  144.29    5.40
   0   6   0  148.09    5.10
   0   6   0  142.29    5.40
   0   6   0  149.69    5.50
   0   6   0  142.79    5.90
   0   6   0  146.39    5.70
   0   6   0  148.09    5.10
   0   6   0  153.98    5.40
   0   6   0  148.89    5.50
   0   6   0  159.88    5.60
   0   6   0  149.19    5.40
  -1  -6   0   13.10    1.20
  -1  -6   0   16.40    1.50
  -1  -6   0   14.30    1.10
  -1  -6   0   15.60    1.70
  -1  -6   0   16.90    1.40
  -1  -6   0   10.60    1.30
  -1  -6   0   16.70    1.40
  -1  -6   0   11.50    1.30
  -1  -6   0   12.50    1.20
  -1  -6   0   15.40    1.20
  -1  -6   0   17.30    1.60
  -1  -6   0   13.50    1.30
  -1  -6   0   16.30    1.10
   1   6   0   13.90    1.10
   1   6   0   12.50    1.20
   1   6   0   14.80    1.30
   1   6   0   18.30    1.80
   1   6   0   12.00    1.20
   1   6   0   18.70    1.60
   1   6   0   12.80    1.30
   1   6   0   16.30    1.40
   1   6   0   14.40    1.10
   1   6   0   11.40    1.40
   1   6   0   13.90    1.20
   1   6   0   13.90    1.30
   1   6   0   15.60    1.40
  -2  -6   0   -0.90    0.80
  -2  -6   0    0.60    0.60
  -2  -6   0   -0.60    0.60
  -2  -6   0    0.20    0.40
  -2  -6   0    0.70    0.90
  -2  -6   0    0.30    0.70
  -2  -6   0   -0.10    0.80
  -2  -6   0   -0.70    0.50
  -2  -6   0   -0.50    0.80
  -2  -6   0    1.00    0.90
  -2  -6   0   -0.30    1.00
  -2  -6   0   -0.30    0.70
  -2  -6   0    0.70    0.50
  -2  -6   0    0.00    1.00
   2   6   0    0.70    0.90
   2   6   0    0.20    0.80
   2   6   0    1.10    1.00
   2   6   0   -0.50    0.80
   2   6   0   -0.40    0.80
   2   6   0   -0.90    0.70
   2   6   0   -0.20    0.90
   2   6   0    0.50    0.70
   2   6   0   -0.50    0.70
   2   6   0    0.00    0.90
   2   6   0    0.00    0.50
   2   6   0    0.10    0.90
  -3  -6   0    4.50    1.00
  -3  -6   0    5.10    1.10
  -3  -6   0    5.70    1.00
  -3  -6   0    5.00    1.00
  -3  -6   0    4.50    1.20
  -3  -6   0    4.50    0.70
  -3  -6   0    4.70    1.10
  -3  -6   0    4.80    0.60
  -3  -6   0    3.60    1.00
  -3  -6   0    5.00    0.90
  -3  -6   0    5.40    0.60
  -3  -6   0    4.50    1.10
   3   6   0    4.20    0.70
   3   6   0    4.30    1.00
   3   6   0    3.50    0.90
   3   6   0    3.20    0.80
   3   6   0    2.00    1.00
   3   6   0    3.40    0.50
   3   6   0    4.50    0.80
   3   6   0    3.50    1.00
   3   6   0    5.10    1.00
   3   6   0    1.40    0.90
   3   6   0    3.90    0.90
   3   6   0    3.50    0.90
   3   6   0    2.50    1.10
   3   6   0    3.30    1.00
  -4  -6   0  369.06   13.10
  -4  -6   0  416.26   13.10
  -4  -6   0  392.36   12.60
  -4  -6   0  391.66   12.60
  -4  -6   0  401.76   13.00
  -4  -6   0  372.16   13.20
  -4  -6   0  383.36   13.60
  -4  -6   0  390.06   13.10
  -4  -6   0  390.66   12.60
  -4  -6   0  408.96   13.10
  -4  -6   0  404.46   13.30
  -4  -6   0  402.36   13.00
   4   6   0  399.06   12.80
   4   6   0  393.86   13.10
   4   6   0  398.66   12.60
   4   6   0  381.76   13.00
   4   6   0  408.06   13.00
   4   6   0  396.56   12.60
   4   6   0  396.46   13.10
   4   6   0  393.26   13.10
   4   6   0  387.66   13.20
   4   6   0  377.96   13.10
   4   6   0  375.96   13.60
   4   6   0  394.56   13.00
   4   6   0  420.76   13.30
   4   6   0  428.56   13.40
  -5  -6   0    9.20    0.80
  -5  -6   0    7.70    1.10
  -5  -6   0    9.70    1.10
  -5  -6   0   10.40    1.50
  -5  -6   0   10.70    1.20
  -5  -6   0    8.10    1.10
  -5  -6   0    7.20    1.20
  -5  -6   0    9.80    1.30
  -5  -6   0    7.90    1.30
  -5  -6   0    8.20    0.90
  -5  -6   0    9.50    0.80
   5   6   0    8.30    0.80
   5   6   0    7.50    1.30
   5   6   0    8.20    1.10
   5   6   0    8.30    1.40
   5   6   0    7.40    1.00
   5   6   0    8.10    1.50
   5   6   0    7.70    1.30
   5   6   0   10.80    1.40
   5   6   0    8.20    1.20
   5   6   0    9.00    0.80
   5   6   0   10.10    1.20
   5   6   0    5.40    1.10
   5   6   0    9.90    1.10
  -6  -6   0   81.59    3.70
  -6  -6   0   83.19    3.40
  -6  -6   0   85.59    3.10
  -6  -6   0   81.39    3.60
  -6  -6   0   80.49    3.80
  -6  -6   0   89.09    3.80
  -6  -6   0   84.89    3.50
  -6  -6   0   90.59    3.90
  -6  -6   0   86.99    3.20
  -6  -6   0   84.09    3.60
   6   6   0   85.59    3.70
   6   6   0   77.09    3.40
   6   6   0   76.59    3.10
   6   6   0   83.79    3.70
   6   6   0   76.29    3.90
   6   6   0   79.09    3.60
   6   6   0   76.09    4.10
   6   6   0   80.29    3.80
   6   6   0   81.69    3.40
   6   6   0   90.59    3.80
   6   6   0   79.99    3.10
   6   6   0   79.49    3.30
   6   6   0   81.29    3.60
  -7  -6   0    1.90    0.80
  -7  -6   0    2.00    1.10
  -7  -6   0    0.30    0.90
  -7  -6   0    1.00    0.90
  -7  -6   0    2.10    1.20
  -7  -6   0    0.70    0.90
  -7  -6   0    0.50    0.80
  -7  -6   0    1.10    1.10
  -7  -6   0    0.20    0.90
  -7  -6   0    0.80    1.10
  -7  -6   0    1.40    1.00
   7   6   0   -0.10    1.10
   7   6   0    1.40    1.20
   7   6   0    0.60    0.60
   7   6   0    0.00    1.10
   7   6   0    1.70    0.80
   7   6   0    1.20    0.90
   7   6   0   -0.10    1.10
   7   6   0   -0.50    0.80
   7   6   0   -0.20    1.10
   7   6   0    0.80    1.00
   7   6   0    2.20    1.20
   7   6   0    1.30    0.80
   7   6   0    2.00    1.40
   7   6   0    0.80    1.20
  -8  -6   0  126.69    5.10
  -8  -6   0  134.49    4.70
  -8  -6   0  131.19    4.80
  -8  -6   0  129.09    5.10
  -8  -6   0  120.39    5.30
  -8  -6   0  128.39    4.90
  -8  -6   0  137.79    5.30
  -8  -6   0  134.19    5.20
  -8  -6   0  127.69    5.00
  -8  -6   0  136.59    5.60
  -8  -6   0  140.49    5.40
   8   6   0  130.69    5.10
   8   6   0  123.69    5.10
   8   6   0  125.99    5.30
   8   6   0  131.29    4.70
   8   6   0  130.49    5.30
   8   6   0  124.29    4.60
   8   6   0  133.49    4.80
   8   6   0  145.49    5.70
   8   6   0  134.59    5.30
   8   6   0  122.29    5.30
   8   6   0  123.09    5.80
   8   6   0  119.19    5.30
   8   6   0  130.09    4.90
   8   6   0  126.79    5.20
  -9  -6   0   49.60    3.10
  -9  -6   0   50.19    3.30
  -9  -6   0   44.50    2.70
  -9  -6   0   46.80    3.10
  -9  -6   0   44.90    2.20
  -9  -6   0   44.00    2.60
  -9  -6   0   50.19    2.70
  -9  -6   0   43.40    2.80
  -9  -6   0   45.30    3.00
  -9  -6   0   43.70    2.80
  -9  -6   0   45.10    2.50
   9   6   0   48.80    3.00
   9   6   0   45.90    2.20
   9   6   0   47.50    2.50
   9   6   0   46.80    3.00
   9   6   0   46.90    2.30
   9   6   0   44.80    3.20
   9   6   0   48.30    2.60
   9   6   0   49.70    4.70
   9   6   0   46.00    2.90
   9   6   0   42.80    3.00
   9   6   0   47.60    3.00
   9   6   0   51.99    3.40
 -10  -6   0   21.70    2.00
 -10  -6   0   21.00    1.60
 -10  -6   0   22.00    2.20
 -10  -6   0   20.90    1.80
 -10  -6   0   21.90    2.00
 -10  -6   0   22.80    2.30
 -10  -6   0   25.40    2.50
 -10  -6   0   20.30    1.90
 -10  -6   0   21.50    2.00
 -10  -6   0   22.30    2.10
  10   6   0   21.60    1.50
  10   6   0   23.10    1.90
  10   6   0   17.90    2.10
  10   6   0   25.40    1.90
  10   6   0   18.60    2.10
  10   6   0   17.60    2.20
  10   6   0   23.80    2.20
  10   6   0   22.40    2.20
  10   6   0   22.10    2.30
  10   6   0   21.50    1.80
  10   6   0   27.10    2.40
 -11  -6   0   77.09    4.40
 -11  -6   0   70.69    3.80
 -11  -6   0   73.79    3.80
 -11  -6   0   75.09    4.20
 -11  -6   0   76.29    3.90
 -11  -6   0   81.79    4.00
  11   6   0   77.59    4.10
  11   6   0   82.99    3.80
  11   6   0   79.89    3.10
  11   6   0   82.69    4.30
  11   6   0   78.39    4.20
  11   6   0   75.29    3.80
  11   6   0   80.79    3.60
  11   6   0   81.99    4.20
  11   6   0   81.59    4.40
  11   6   0   86.49    4.30
  11   6   0   74.99    4.60
 -12  -6   0    0.10    1.50
 -12  -6   0    2.10    1.60
 -12  -6   0   -0.40    1.30
 -12  -6   0   -1.00    1.70
 -12  -6   0   -2.10    1.30
  12   6   0    0.30    1.30
  12   6   0   -1.00    1.90
  12   6   0   -0.20    1.60
  12   6   0   -0.40    1.70
  12   6   0    1.70    1.40
  12   6   0   -2.10    1.30
  12   6   0    0.40    1.50
  12   6   0   -2.30    1.70
  12   6   0    0.50    1.60
 -13  -6   0   17.30    2.10
 -13  -6   0   17.20    2.40
 -13  -6   0   18.40    2.70
  13   6   0   17.00    2.50
  13   6   0   19.70    2.20
  13   6   0   24.10    2.20
  13   6   0   22.30    2.70
  13   6   0   20.60    2.60
  13   6   0   16.50    2.40
  13   6   0   16.80    2.40
  13   6   0   16.70    2.70
  13   6   0   24.60    2.30
 -14  -6   0    2.50    2.00
 -14  -6   0    3.40    2.30
 -14  -6   0    5.20    1.70
  14   6   0    3.80    1.80
  14   6   0    1.00    2.00
  14   6   0   -0.60    2.00
  14   6   0    3.70    1.70
  14   6   0    2.70    2.10
  14   6   0    4.70    2.50
  14   6   0    5.00    1.70
  14   6   0    2.40    2.00
  14   6   0    1.50    1.80
 -15  -6   0   47.20    3.60
 -15  -6   0   41.20    3.90
 -15  -6   0   46.50    3.80
  15   6   0   48.20    3.50
  15   6   0   54.69    3.80
  15   6   0   53.99    4.50
  15   6   0   41.00    3.80
  15   6   0   50.09    3.80
  15   6   0   38.60    3.50
  15   6   0   45.90    4.00
 -16  -6   0   -1.20    2.30
 -16  -6   0    1.50    1.70
  16   6   0    3.00    2.30
  16   6   0    1.60    2.70
  16   6   0   -1.90    2.20
  16   6   0    0.60    2.30
  16   6   0    1.20    2.40
  16   6   0    2.40    2.10
 -17  -6   0    9.00    3.00
  17   6   0    9.20    2.90
  17   6   0   14.80    3.50
  17   6   0    9.60    2.50
  17   6   0   12.90    3.00
  17   6   0    6.70    2.60
  17   6   0    6.30    2.70
 -18  -6   0   10.70    3.20
  18   6   0    6.70    2.80
  18   6   0    6.00    3.20
  18   6   0   11.60    2.70
 -19  -6   0   11.00    3.60
  19   6   0    8.30    3.80
 -20  -6   0    6.20    3.60
  20   6   0    3.20    3.90
  16  -7   0   33.10    4.90
  15  -7   0   10.60    3.80
  15  -7   0   14.10    3.90
  15  -7   0    8.70    3.80
  14  -7   0    6.40    3.30
  14  -7   0    6.50    3.40
  14  -7   0    3.40    3.30
  13  -7   0  145.29    7.90
  13  -7   0  151.38    7.90
  13  -7   0  139.59    7.40
  13  -7   0  153.88    7.90
 -13   7   0  136.79    8.00
  12  -7   0    7.20    3.00
  12  -7   0    8.80    2.70
  12  -7   0   13.60    3.30
  12  -7   0    5.50    2.80
 -12   7   0    6.70    2.90
 -12   7   0    9.40    2.20
  11  -7   0   13.80    3.00
  11  -7   0   10.50    2.50
  11  -7   0   13.00    3.30
  11  -7   0   15.50    2.90
  11  -7   0   11.30    2.70
 -11   7   0   15.30    2.40
 -11   7   0   14.20    3.10
 -11   7   0   18.00    2.20
  10  -7   0  122.99    6.50
  10  -7   0  120.49    5.30
  10  -7   0  117.49    6.70
  10  -7   0  131.29    7.40
  10  -7   0  116.19    6.40
  10  -7   0  126.99    6.20
  10  -7   0  119.49    6.40
 -10   7   0  116.89    5.80
 -10   7   0  136.49    6.90
 -10   7   0  122.59    6.20
 -10   7   0  117.59    5.60
 -10   7   0  124.29    5.50
   9  -7   0   26.80    3.00
   9  -7   0   28.70    3.70
   9  -7   0   25.00    2.80
   9  -7   0   30.50    3.50
   9  -7   0   24.10    3.00
   9  -7   0   27.20    2.20
   9  -7   0   29.80    3.10
   9  -7   0   24.00    2.90
  -9   7   0   26.40    2.90
  -9   7   0   23.20    2.50
  -9   7   0   29.70    2.70
  -9   7   0   23.70    3.00
  -9   7   0   25.50    2.30
   8  -7   0  161.18    7.20
   8  -7   0  161.18    6.20
   8  -7   0  172.88    7.20
   8  -7   0  170.48    6.80
   8  -7   0  154.98    7.10
   8  -7   0  181.98    8.10
   8  -7   0  167.48    7.30
   8  -7   0  162.38    7.00
   8  -7   0  168.88    7.30
   8  -7   0  153.78    7.30
  -8   7   0  149.69    6.70
  -8   7   0  164.28    6.60
  -8   7   0  168.18    7.50
  -8   7   0  164.38    7.10
  -8   7   0  165.38    6.40
   7  -7   0    6.20    1.80
   7  -7   0    6.50    2.10
   7  -7   0    2.70    1.80
   7  -7   0    2.80    2.00
   7  -7   0    6.10    2.10
   7  -7   0    6.10    2.00
   7  -7   0    5.10    1.90
   7  -7   0    5.30    1.20
   7  -7   0    4.80    1.80
   7  -7   0    3.80    1.60
   7  -7   0    4.00    1.70
   7  -7   0    4.20    2.20
  -7   7   0    6.80    1.90
  -7   7   0    3.90    1.50
  -7   7   0    5.60    1.70
  -7   7   0    5.90    2.10
  -7   7   0    2.70    1.20
  -7   7   0    4.80    1.70
  -7   7   0    6.70    1.90
   6  -7   0   35.40    3.00
   6  -7   0   35.70    3.60
   6  -7   0   38.10    3.00
   6  -7   0   35.50    2.20
   6  -7   0   32.20    2.90
   6  -7   0   31.80    2.50
   6  -7   0   34.60    3.00
   6  -7   0   32.00    2.90
   6  -7   0   29.80    2.60
   6  -7   0   38.10    2.90
   6  -7   0   38.20    3.10
   6  -7   0   34.50    2.60
  -6   7   0   31.10    2.50
  -6   7   0   32.60    2.90
  -6   7   0   26.70    2.60
  -6   7   0   33.70    2.40
  -6   7   0   30.20    2.60
  -6   7   0   34.70    2.80
  -6   7   0   35.80    2.80
  -6   7   0   31.40    2.70
   5  -7   0  108.79    4.80
   5  -7   0   98.89    5.30
   5  -7   0   93.59    4.70
   5  -7   0   99.49    4.70
   5  -7   0   95.59    4.40
   5  -7   0  101.29    5.00
   5  -7   0   92.79    4.60
   5  -7   0   98.09    3.90
   5  -7   0   97.79    4.20
   5  -7   0   98.19    4.80
   5  -7   0  103.39    4.80
  -5   7   0  103.39    4.60
  -5   7   0   99.49    4.90
  -5   7   0  102.09    4.70
  -5   7   0   94.09    4.30
  -5   7   0  112.99    4.80
  -5   7   0  100.09    4.50
  -5   7   0  105.89    4.60
  -5   7   0  107.49    4.60
  -5   7   0   94.79    4.10
   4  -7   0  200.68    7.90
   4  -7   0  182.58    7.10
   4  -7   0  178.68    7.20
   4  -7   0  178.08    7.10
   4  -7   0  183.48    7.10
   4  -7   0  183.38    7.00
   4  -7   0  188.88    6.40
   4  -7   0  171.58    7.20
   4  -7   0  187.18    6.80
   4  -7   0  196.88    7.20
  -4   7   0  182.58    6.80
  -4   7   0  183.38    7.00
  -4   7   0  186.18    6.70
  -4   7   0  176.38    7.00
  -4   7   0  174.18    7.10
  -4   7   0  198.78    7.10
  -4   7   0  193.08    7.40
  -4   7   0  177.68    7.10
  -4   7   0  187.68    6.50
  -4   7   0  188.18    7.00
   3  -7   0   18.90    1.90
   3  -7   0   25.10    2.10
   3  -7   0   25.30    2.60
   3  -7   0   22.90    1.60
   3  -7   0   25.90    2.00
   3  -7   0   16.60    1.90
   3  -7   0   23.20    1.80
   3  -7   0   25.30    2.30
   3  -7   0   21.20    2.00
   3  -7   0   21.30    2.10
   3  -7   0   19.70    1.90
  -3   7   0   27.10    2.70
  -3   7   0   24.80    2.10
  -3   7   0   23.90    1.80
  -3   7   0   22.30    2.00
  -3   7   0   21.40    1.90
  -3   7   0   22.20    1.60
  -3   7   0   20.50    1.80
  -3   7   0   20.50    1.70
  -3   7   0   20.80    1.90
  -3   7   0   23.00    2.20
  -3   7   0   21.10    1.90
   2  -7   0  171.38    6.00
   2  -7   0  170.38    6.40
   2  -7   0  171.68    6.50
   2  -7   0  176.08    6.60
   2  -7   0  183.18    6.60
   2  -7   0  178.18    6.50
   2  -7   0  166.98    6.60
   2  -7   0  175.78    7.20
   2  -7   0  184.58    6.70
   2  -7   0  167.28    6.60
   2  -7   0  178.48    6.60
   2  -7   0  171.38    6.20
   2  -7   0  170.08    6.50
  -2   7   0  175.58    6.50
  -2   7   0  172.88    7.10
  -2   7   0  165.68    6.50
  -2   7   0  185.08    6.60
  -2   7   0  174.98    6.00
  -2   7   0  174.78    6.50
  -2   7   0  169.28    6.50
  -2   7   0  168.68    6.20
  -2   7   0  160.88    6.80
  -2   7   0  172.68    6.20
  -2   7   0  186.08    6.60
   1  -7   0   84.59    3.70
   1  -7   0   82.89    4.30
   1  -7   0   79.59    3.60
   1  -7   0   86.59    3.60
   1  -7   0   82.29    3.20
   1  -7   0   85.39    3.80
   1  -7   0   85.69    3.90
   1  -7   0   74.59    3.70
   1  -7   0   79.79    3.30
   1  -7   0   79.09    3.80
   1  -7   0   83.09    3.50
  -1   7   0   80.19    3.80
  -1   7   0   81.19    4.00
  -1   7   0   79.39    3.70
  -1   7   0   83.09    3.30
  -1   7   0   80.39    3.60
  -1   7   0   80.19    3.10
  -1   7   0   79.09    3.60
  -1   7   0   82.29    4.20
  -1   7   0   85.39    3.70
  -1   7   0   80.99    3.40
  -1   7   0   87.39    3.70
   0  -7   0  615.34   20.70
   0  -7   0  626.74   20.00
   0  -7   0  594.84   20.20
   0  -7   0  594.94   20.10
   0  -7   0  635.14   20.00
   0  -7   0  630.14   20.10
   0  -7   0  647.84   20.20
   0  -7   0  639.14   20.30
   0  -7   0  636.14   20.20
   0  -7   0  612.44   19.70
   0  -7   0  619.74   19.70
   0   7   0  628.34   20.00
   0   7   0  623.34   20.00
   0   7   0  633.14   20.20
   0   7   0  614.44   19.70
   0   7   0  591.94   20.40
   0   7   0  570.74   20.00
   0   7   0  596.44   20.10
   0   7   0  623.94   19.70
   0   7   0  650.63   20.80
   0   7   0  605.44   20.10
   0   7   0  571.54   20.10
  -1  -7   0  154.28    5.60
  -1  -7   0  145.69    5.00
  -1  -7   0  150.58    6.10
  -1  -7   0  140.79    5.40
  -1  -7   0  142.49    5.20
  -1  -7   0  151.18    5.60
  -1  -7   0  148.89    5.70
  -1  -7   0  150.68    5.60
  -1  -7   0  143.89    5.50
  -1  -7   0  149.69    5.00
  -1  -7   0  138.99    5.50
  -1  -7   0  147.99    5.30
   1   7   0  147.99    5.00
   1   7   0  138.19    5.40
   1   7   0  143.49    5.50
   1   7   0  149.79    5.50
   1   7   0  134.99    5.50
   1   7   0  136.09    5.70
   1   7   0  148.09    5.10
   1   7   0  140.69    5.40
   1   7   0  136.49    5.40
   1   7   0  144.29    5.50
   1   7   0  139.59    6.00
   1   7   0  145.09    5.40
  -2  -7   0  212.48    8.00
  -2  -7   0  226.18    7.90
  -2  -7   0  234.88    8.00
  -2  -7   0  217.78    7.60
  -2  -7   0  218.88    7.30
  -2  -7   0  219.08    7.30
  -2  -7   0  220.88    7.30
  -2  -7   0  210.88    8.30
  -2  -7   0  220.28    7.70
  -2  -7   0  225.98    7.50
  -2  -7   0  225.88    7.90
  -2  -7   0  220.38    7.90
  -2  -7   0  208.68    7.80
   2   7   0  232.88    7.90
   2   7   0  214.58    7.80
   2   7   0  224.58    7.60
   2   7   0  229.48    7.90
   2   7   0  226.48    8.40
   2   7   0  211.98    7.50
   2   7   0  234.98    7.80
   2   7   0  217.58    8.10
   2   7   0  224.18    7.80
   2   7   0  231.48    7.80
   2   7   0  213.58    7.90
  -3  -7   0  543.15   17.20
  -3  -7   0  533.05   17.20
  -3  -7   0  515.05   17.70
  -3  -7   0  546.55   17.80
  -3  -7   0  538.35   17.30
  -3  -7   0  514.65   17.80
  -3  -7   0  513.05   17.70
  -3  -7   0  531.45   17.60
  -3  -7   0  523.05   17.90
  -3  -7   0  532.15   17.20
  -3  -7   0  522.25   18.20
  -3  -7   0  557.44   17.80
   3   7   0  565.94   17.70
   3   7   0  545.25   17.70
   3   7   0  546.25   17.50
   3   7   0  550.04   17.70
   3   7   0  540.15   17.50
   3   7   0  567.44   17.80
   3   7   0  538.65   17.80
   3   7   0  544.55   17.30
   3   7   0  554.64   17.80
   3   7   0  523.25   18.20
   3   7   0  540.95   17.20
   3   7   0  556.64   17.70
   3   7   0  538.05   17.90
   3   7   0  546.35   17.50
   3   7   0  576.94   18.10
  -4  -7   0  222.58    8.00
  -4  -7   0  220.58    8.50
  -4  -7   0  213.58    7.90
  -4  -7   0  209.78    8.10
  -4  -7   0  234.18    8.00
  -4  -7   0  223.98    7.80
  -4  -7   0  218.28    7.40
  -4  -7   0  235.38    8.10
  -4  -7   0  215.48    7.30
  -4  -7   0  225.08    7.40
  -4  -7   0  237.78    8.10
   4   7   0  216.48    7.50
   4   7   0  235.58    8.00
   4   7   0  236.48    7.90
   4   7   0  231.78    8.00
   4   7   0  232.68    8.10
   4   7   0  223.88    7.70
   4   7   0  222.58    7.30
   4   7   0  224.98    8.50
   4   7   0  226.38    7.80
   4   7   0  227.68    8.10
   4   7   0  241.48    8.40
   4   7   0  218.58    7.70
   4   7   0  216.48    7.90
   4   7   0  205.68    8.10
  -5  -7   0  276.07    9.80
  -5  -7   0  277.37    9.50
  -5  -7   0  294.27    9.70
  -5  -7   0  291.37    9.80
  -5  -7   0  292.97   10.40
  -5  -7   0  270.17    9.90
  -5  -7   0  276.27    9.10
  -5  -7   0  276.27    9.10
  -5  -7   0  268.17    9.70
  -5  -7   0  281.57    9.50
  -5  -7   0  281.57    9.70
  -5  -7   0  279.77    9.10
   5   7   0  275.07   10.00
   5   7   0  269.97    9.80
   5   7   0  284.97    9.90
   5   7   0  271.97    9.70
   5   7   0  273.37    9.70
   5   7   0  281.97    9.10
   5   7   0  294.97   10.30
   5   7   0  276.67    9.60
   5   7   0  280.17    9.30
   5   7   0  272.77    9.10
   5   7   0  283.77    9.70
   5   7   0  278.37    9.50
   5   7   0  274.47    9.50
  -6  -7   0    9.70    1.50
  -6  -7   0    8.00    1.20
  -6  -7   0   11.50    1.40
  -6  -7   0   11.60    1.60
  -6  -7   0    9.80    1.50
  -6  -7   0   10.40    0.90
  -6  -7   0   10.80    1.00
  -6  -7   0    9.50    1.30
  -6  -7   0   10.40    1.50
  -6  -7   0    9.30    1.30
   6   7   0   10.60    1.40
   6   7   0    7.10    1.10
   6   7   0    7.50    1.30
   6   7   0    7.90    1.20
   6   7   0    6.90    1.40
   6   7   0    7.50    1.50
   6   7   0    9.20    0.80
   6   7   0    8.40    1.40
   6   7   0    8.00    1.10
   6   7   0    8.30    1.70
   6   7   0   10.20    1.60
   6   7   0    7.60    1.40
   6   7   0    8.90    0.90
  -7  -7   0  180.28    6.40
  -7  -7   0  179.78    6.80
  -7  -7   0  193.68    7.20
  -7  -7   0  188.58    7.20
  -7  -7   0  178.08    6.90
  -7  -7   0  188.88    6.50
  -7  -7   0  196.38    7.10
  -7  -7   0  187.38    6.90
  -7  -7   0  190.58    7.30
  -7  -7   0  194.78    6.80
   7   7   0  183.88    6.80
   7   7   0  195.18    7.10
   7   7   0  183.88    6.50
   7   7   0  184.18    6.60
   7   7   0  184.68    6.80
   7   7   0  187.28    6.40
   7   7   0  189.38    7.10
   7   7   0  202.68    7.10
   7   7   0  180.48    7.30
   7   7   0  202.48    7.20
   7   7   0  190.28    7.00
   7   7   0  196.38    7.10
   7   7   0  179.98    7.60
  -8  -7   0  105.09    4.40
  -8  -7   0  101.69    4.40
  -8  -7   0   98.69    4.70
  -8  -7   0   98.89    4.90
  -8  -7   0   96.19    4.40
  -8  -7   0  106.59    4.00
  -8  -7   0  105.59    4.70
  -8  -7   0  108.69    4.10
  -8  -7   0  100.69    4.60
  -8  -7   0  101.59    4.30
   8   7   0  108.39    4.10
   8   7   0  104.79    4.60
   8   7   0  103.59    5.10
   8   7   0  106.29    3.90
   8   7   0  110.79    5.30
   8   7   0  100.19    4.50
   8   7   0  108.09    4.30
   8   7   0  102.09    4.00
   8   7   0  112.99    5.00
   8   7   0  104.79    4.60
   8   7   0  101.79    4.70
   8   7   0  103.19    4.30
   8   7   0  102.29    4.60
  -9  -7   0   24.30    2.10
  -9  -7   0   21.90    2.00
  -9  -7   0   23.40    2.20
  -9  -7   0   24.00    2.20
  -9  -7   0   22.50    2.20
  -9  -7   0   26.90    2.00
  -9  -7   0   20.70    2.20
  -9  -7   0   24.00    2.20
  -9  -7   0   22.50    1.80
  -9  -7   0   23.60    2.00
   9   7   0   26.40    2.80
   9   7   0   25.00    1.60
   9   7   0   23.50    1.70
   9   7   0   24.00    1.80
   9   7   0   27.30    2.40
   9   7   0   25.40    2.30
   9   7   0   23.60    2.20
   9   7   0   25.60    2.10
   9   7   0   26.80    2.30
   9   7   0   23.80    2.40
   9   7   0   25.10    1.80
   9   7   0   22.00    2.10
 -10  -7   0  199.48    7.70
 -10  -7   0  190.48    7.30
 -10  -7   0  203.38    7.70
 -10  -7   0  190.08    7.20
 -10  -7   0  194.38    7.10
 -10  -7   0  193.28    7.00
 -10  -7   0  200.28    7.40
  10   7   0  184.78    8.20
  10   7   0  190.58    7.50
  10   7   0  192.58    7.40
  10   7   0  190.28    7.60
  10   7   0  189.18    7.00
  10   7   0  207.18    8.00
  10   7   0  184.78    7.40
  10   7   0  186.98    6.70
  10   7   0  195.38    7.60
  10   7   0  191.78    6.80
  10   7   0  195.78    7.60
  10   7   0  195.28    6.90
 -11  -7   0   37.70    2.80
 -11  -7   0   38.10    2.80
 -11  -7   0   37.10    3.00
 -11  -7   0   38.20    2.90
 -11  -7   0   36.50    2.60
 -11  -7   0   35.20    3.00
  11   7   0   39.90    3.50
  11   7   0   35.10    2.30
  11   7   0   41.50    2.60
  11   7   0   43.00    3.30
  11   7   0   38.10    3.30
  11   7   0   41.40    3.40
  11   7   0   41.00    3.90
  11   7   0   40.30    3.30
  11   7   0   32.50    2.80
  11   7   0   35.00    2.80
  11   7   0   40.30    2.10
  11   7   0   42.60    2.70
 -12  -7   0   50.99    3.50
 -12  -7   0   47.50    3.20
 -12  -7   0   47.70    3.90
 -12  -7   0   42.30    3.20
 -12  -7   0   46.50    3.10
  12   7   0   48.80    3.20
  12   7   0   47.50    3.80
  12   7   0   45.80    3.60
  12   7   0   46.70    2.80
  12   7   0   49.99    3.70
  12   7   0   42.50    3.70
  12   7   0   46.10    3.70
  12   7   0   48.30    3.70
  12   7   0   46.60    2.90
 -13  -7   0    2.50    2.00
 -13  -7   0    2.30    1.70
 -13  -7   0    3.20    1.60
 -13  -7   0    4.60    2.40
 -13  -7   0    3.10    1.70
  13   7   0    2.60    1.50
  13   7   0    0.90    1.90
  13   7   0    3.20    1.50
  13   7   0    3.80    1.90
  13   7   0    1.90    1.40
  13   7   0    2.00    2.00
  13   7   0    2.90    1.90
  13   7   0    3.20    2.10
  13   7   0    3.30    2.20
 -14  -7   0   36.30    3.70
 -14  -7   0   28.20    2.70
 -14  -7   0   30.70    3.00
  14   7   0   33.30    3.20
  14   7   0   36.30    2.80
  14   7   0   29.70    3.10
  14   7   0   35.90    3.90
  14   7   0   32.60    3.30
  14   7   0   38.40    3.60
  14   7   0   31.80    3.20
  14   7   0   28.30    3.10
  14   7   0   32.20    2.70
 -15  -7   0    1.10    1.70
 -15  -7   0    1.40    2.30
 -15  -7   0    2.50    2.10
  15   7   0    0.40    2.20
  15   7   0    0.20    2.20
  15   7   0    3.20    1.70
  15   7   0    3.10    2.60
  15   7   0   -0.80    2.10
  15   7   0    1.40    2.20
 -16  -7   0   32.80    3.80
 -16  -7   0   28.30    2.80
  16   7   0   35.70    3.50
  16   7   0   26.40    3.30
  16   7   0   33.90    3.60
  16   7   0   24.50    3.60
  16   7   0   29.30    3.50
 -17  -7   0   -1.70    2.60
  17   7   0    2.70    2.20
  17   7   0   -0.90    2.40
  17   7   0   -0.90    2.80
  17   7   0   -0.60    2.60
  17   7   0   -3.40    2.50
  17   7   0   -0.80    2.60
 -18  -7   0   28.70    4.10
  18   7   0   27.30    3.80
  18   7   0   28.20    4.20
  18   7   0   25.30    3.60
 -19  -7   0   34.70    4.50
  19   7   0   35.10    4.60
 -20  -7   0    7.00    3.90
  20   7   0    2.70    3.90
  15  -8   0   10.70    4.00
  15  -8   0    5.90    3.70
  14  -8   0    6.20    3.50
  14  -8   0   16.90    3.70
  14  -8   0   10.30    3.70
  13  -8   0   11.00    3.60
  13  -8   0    9.50    3.70
  13  -8   0    6.10    3.30
  13  -8   0    7.50    3.40
  12  -8   0   67.59    5.60
  12  -8   0   55.09    4.90
  12  -8   0   56.89    4.80
  12  -8   0   66.89    5.60
 -12   8   0   63.79    5.40
  11  -8   0    0.50    2.20
  11  -8   0   -2.30    2.60
  11  -8   0   -3.20    2.30
  11  -8   0   -2.80    2.90
 -11   8   0   -0.50    1.70
 -11   8   0    0.60    2.50
  10  -8   0    0.80    2.90
  10  -8   0    0.80    2.20
  10  -8   0    2.00    2.40
  10  -8   0    0.00    2.60
  10  -8   0   -1.90    2.60
 -10   8   0    2.30    1.60
 -10   8   0    2.50    2.30
 -10   8   0    0.70    1.70
 -10   8   0    1.80    1.90
   9  -8   0   57.09    4.60
   9  -8   0   60.59    5.70
   9  -8   0   65.19    5.00
   9  -8   0   63.39    4.80
   9  -8   0   57.99    3.40
   9  -8   0   56.59    4.10
   9  -8   0   62.69    5.20
  -9   8   0   65.79    4.50
  -9   8   0   65.79    4.10
  -9   8   0   57.79    3.70
  -9   8   0   57.99    4.10
  -9   8   0   58.89    4.80
   8  -8   0   12.80    2.50
   8  -8   0    7.30    2.10
   8  -8   0    9.50    3.00
   8  -8   0   12.50    2.40
   8  -8   0    5.20    2.20
   8  -8   0    8.00    2.90
   8  -8   0    7.10    2.30
   8  -8   0   13.10    2.50
   8  -8   0   11.80    2.20
   8  -8   0   10.20    2.80
   8  -8   0    8.40    1.50
  -8   8   0    7.50    1.80
  -8   8   0    8.80    2.40
  -8   8   0   10.20    2.10
  -8   8   0   10.50    1.80
  -8   8   0    8.70    2.20
   7  -8   0    4.60    2.20
   7  -8   0    3.90    2.00
   7  -8   0    3.00    1.90
   7  -8   0    4.20    2.20
   7  -8   0    4.70    2.50
   7  -8   0    0.00    1.80
   7  -8   0    3.10    1.20
   7  -8   0    0.20    2.00
   7  -8   0    1.10    1.70
   7  -8   0    6.20    2.10
   7  -8   0    5.50    1.90
   7  -8   0    4.10    1.80
  -7   8   0    1.70    1.30
  -7   8   0    3.90    1.80
  -7   8   0    4.60    2.10
  -7   8   0    2.40    1.50
  -7   8   0    3.80    1.90
   6  -8   0   22.00    2.60
   6  -8   0   25.50    2.70
   6  -8   0   27.40    2.80
   6  -8   0   26.70    2.70
   6  -8   0   29.40    2.80
   6  -8   0   24.10    1.80
   6  -8   0   24.70    3.00
   6  -8   0   24.90    2.40
   6  -8   0   21.30    2.80
   6  -8   0   23.20    2.50
   6  -8   0   24.50    2.30
  -6   8   0   25.30    2.40
  -6   8   0   27.70    2.70
  -6   8   0   27.20    2.50
  -6   8   0   25.50    2.50
  -6   8   0   25.30    2.10
  -6   8   0   31.40    3.10
  -6   8   0   22.60    2.30
   5  -8   0   16.20    2.20
   5  -8   0   21.10    2.10
   5  -8   0   20.20    1.90
   5  -8   0   16.80    2.20
   5  -8   0   17.80    2.30
   5  -8   0   19.30    1.50
   5  -8   0   14.70    2.30
   5  -8   0   16.40    2.10
   5  -8   0   15.10    2.00
   5  -8   0   18.20    2.50
   5  -8   0   17.50    2.20
  -5   8   0   19.30    2.30
  -5   8   0   21.10    2.50
  -5   8   0   19.00    2.20
  -5   8   0   18.90    2.10
  -5   8   0   16.50    1.90
  -5   8   0   21.10    2.30
  -5   8   0   18.30    2.20
  -5   8   0   20.60    2.00
  -5   8   0   21.90    1.90
   4  -8   0   45.30    3.70
   4  -8   0   36.20    3.00
   4  -8   0   38.20    3.00
   4  -8   0   38.10    3.10
   4  -8   0   37.60    3.10
   4  -8   0   40.70    3.10
   4  -8   0   35.00    2.80
   4  -8   0   35.30    2.10
   4  -8   0   34.20    2.80
   4  -8   0   34.50    2.60
  -4   8   0   35.20    2.50
  -4   8   0   38.10    3.20
  -4   8   0   37.40    3.00
  -4   8   0   34.80    2.60
  -4   8   0   40.40    2.90
  -4   8   0   33.00    2.40
  -4   8   0   34.90    2.70
  -4   8   0   39.90    2.80
  -4   8   0   36.50    3.00
   3  -8   0   27.70    2.50
   3  -8   0   24.00    2.10
   3  -8   0   24.00    1.70
   3  -8   0   24.70    2.20
   3  -8   0   27.50    2.40
   3  -8   0   25.70    2.30
   3  -8   0   21.90    1.80
   3  -8   0   29.30    2.50
   3  -8   0   24.50    2.70
   3  -8   0   26.50    2.20
  -3   8   0   18.00    1.80
  -3   8   0   21.40    2.10
  -3   8   0   24.70    1.90
  -3   8   0   19.30    2.30
  -3   8   0   23.70    2.20
  -3   8   0   29.60    2.40
  -3   8   0   26.00    1.70
  -3   8   0   25.20    2.00
  -3   8   0   23.00    2.20
  -3   8   0   25.60    2.40
  -3   8   0   24.00    2.40
   2  -8   0   71.69    3.60
   2  -8   0   74.09    3.80
   2  -8   0   75.19    3.10
   2  -8   0   74.69    3.80
   2  -8   0   69.49    3.80
   2  -8   0   73.39    4.40
   2  -8   0   76.59    3.80
   2  -8   0   79.69    3.80
   2  -8   0   75.99    3.90
   2  -8   0   72.29    3.60
   2  -8   0   75.79    3.40
   2  -8   0   77.19    3.60
  -2   8   0   78.19    3.80
  -2   8   0   70.39    3.60
  -2   8   0   76.69    3.70
  -2   8   0   74.49    3.40
  -2   8   0   74.79    3.70
  -2   8   0   77.59    3.10
  -2   8   0   71.89    4.30
  -2   8   0   77.09    3.30
  -2   8   0   75.49    3.80
  -2   8   0   72.79    3.70
  -2   8   0   79.09    4.10
   1  -8   0    0.30    1.10
   1  -8   0   -0.60    1.20
   1  -8   0   -0.40    1.10
   1  -8   0    0.60    1.20
   1  -8   0    1.30    0.90
   1  -8   0    0.00    0.90
   1  -8   0    0.40    1.00
   1  -8   0    0.50    1.20
   1  -8   0    0.30    1.20
   1  -8   0    0.30    1.30
   1  -8   0   -2.00    1.30
   1  -8   0    0.10    0.70
  -1   8   0    1.90    1.20
  -1   8   0    0.10    1.00
  -1   8   0    0.70    0.70
  -1   8   0   -1.00    0.80
  -1   8   0    0.00    1.20
  -1   8   0   -1.50    1.30
  -1   8   0   -0.50    1.20
  -1   8   0    0.00    1.10
  -1   8   0    2.20    1.30
  -1   8   0    1.30    1.00
  -1   8   0   -1.10    0.90
   0  -8   0  291.87   10.40
   0  -8   0  325.57   10.60
   0  -8   0  304.57   10.30
   0  -8   0  308.57   10.00
   0  -8   0  288.97   10.50
   0  -8   0  310.17   10.50
   0  -8   0  290.47   10.60
   0  -8   0  299.77   10.00
   0  -8   0  307.57   10.00
   0  -8   0  291.27   11.10
   0  -8   0  289.17   10.50
   0  -8   0  297.47   10.30
   0   8   0  301.97   10.80
   0   8   0  301.17   10.50
   0   8   0  284.27   10.40
   0   8   0  308.67   10.40
   0   8   0  291.17   10.50
   0   8   0  298.97   10.00
   0   8   0  311.27   10.00
   0   8   0  286.17   10.40
   0   8   0  308.17   10.30
   0   8   0  322.17   11.20
   0   8   0  314.87   10.60
  -1  -8   0  178.48    6.10
  -1  -8   0  177.38    6.80
  -1  -8   0  172.68    6.00
  -1  -8   0  178.68    6.40
  -1  -8   0  178.08    6.70
  -1  -8   0  199.18    6.70
  -1  -8   0  171.28    6.60
  -1  -8   0  184.08    7.30
  -1  -8   0  188.08    6.80
  -1  -8   0  168.18    6.40
  -1  -8   0  169.18    6.70
   1   8   0  177.98    6.20
   1   8   0  173.28    6.50
   1   8   0  197.18    7.10
   1   8   0  182.68    6.50
   1   8   0  171.98    6.60
   1   8   0  169.68    6.60
   1   8   0  169.18    6.60
   1   8   0  175.08    6.60
   1   8   0  189.68    7.30
   1   8   0  173.48    6.70
  -2  -8   0   74.69    3.60
  -2  -8   0   79.29    3.50
  -2  -8   0   72.49    3.20
  -2  -8   0   72.99    3.50
  -2  -8   0   77.09    2.90
  -2  -8   0   75.99    2.90
  -2  -8   0   78.19    3.30
  -2  -8   0   68.19    3.60
  -2  -8   0   76.09    2.80
  -2  -8   0   80.49    3.70
  -2  -8   0   80.19    3.50
  -2  -8   0   80.79    4.20
  -2  -8   0   78.89    3.90
   2   8   0   77.99    3.50
   2   8   0   69.49    3.80
   2   8   0   73.89    3.50
   2   8   0   72.79    3.50
   2   8   0   80.09    3.90
   2   8   0   78.99    4.20
   2   8   0   74.09    3.60
   2   8   0   75.69    3.50
   2   8   0   73.89    3.40
  -3  -8   0   10.60    0.90
  -3  -8   0    8.80    1.80
  -3  -8   0   12.40    1.80
  -3  -8   0    9.80    1.30
  -3  -8   0    9.50    0.90
  -3  -8   0    9.70    1.50
  -3  -8   0    9.40    1.50
  -3  -8   0   12.10    1.10
  -3  -8   0   11.10    0.90
  -3  -8   0   10.90    1.40
  -3  -8   0    9.00    1.40
  -3  -8   0   11.10    1.40
   3   8   0   12.90    1.80
   3   8   0   10.90    1.40
   3   8   0   10.90    1.50
   3   8   0   12.20    1.60
   3   8   0   11.00    1.50
   3   8   0   11.60    1.50
   3   8   0   10.00    1.20
   3   8   0   14.10    2.00
   3   8   0   10.30    1.30
   3   8   0   11.40    1.60
  -4  -8   0    4.50    1.20
  -4  -8   0    4.40    0.70
  -4  -8   0    3.60    1.40
  -4  -8   0    2.10    1.20
  -4  -8   0    4.50    0.80
  -4  -8   0    5.40    1.40
  -4  -8   0    4.70    1.20
  -4  -8   0    2.70    1.20
  -4  -8   0    3.90    1.00
  -4  -8   0    2.40    1.20
  -4  -8   0    3.50    0.70
  -4  -8   0    3.50    0.70
   4   8   0    4.10    1.40
   4   8   0    5.90    1.20
   4   8   0    4.70    1.50
   4   8   0    6.70    1.60
   4   8   0    5.60    0.70
   4   8   0    4.90    1.20
   4   8   0    4.20    1.00
   4   8   0    4.30    1.00
   4   8   0    6.50    1.40
   4   8   0    6.60    1.30
   4   8   0    4.30    0.80
   4   8   0    3.90    1.10
  -5  -8   0  121.89    4.30
  -5  -8   0  122.59    5.60
  -5  -8   0  123.49    4.80
  -5  -8   0  121.89    5.00
  -5  -8   0  116.19    4.90
  -5  -8   0  122.69    4.20
  -5  -8   0  122.99    5.10
  -5  -8   0  116.99    4.30
  -5  -8   0  134.89    5.00
  -5  -8   0  112.09    5.20
  -5  -8   0  122.59    5.10
   5   8   0  116.19    4.90
   5   8   0  124.89    4.30
   5   8   0  120.89    4.20
   5   8   0  129.59    5.10
   5   8   0  125.39    4.50
   5   8   0  127.49    5.20
   5   8   0  123.09    4.70
   5   8   0  125.19    4.70
   5   8   0  122.49    4.80
   5   8   0  121.59    4.90
   5   8   0  120.49    5.00
   5   8   0  124.89    5.60
   5   8   0  121.09    5.30
  -6  -8   0   23.90    1.40
  -6  -8   0   20.10    1.90
  -6  -8   0   22.00    1.50
  -6  -8   0   22.80    1.30
  -6  -8   0   22.00    2.10
  -6  -8   0   20.60    2.00
  -6  -8   0   20.00    2.30
  -6  -8   0   27.70    2.00
  -6  -8   0   22.20    2.00
  -6  -8   0   22.90    2.10
  -6  -8   0   19.10    1.80
  -6  -8   0   20.40    1.70
   6   8   0   22.00    2.30
   6   8   0   25.10    2.40
   6   8   0   19.10    1.90
   6   8   0   22.10    2.00
   6   8   0   22.70    1.30
   6   8   0   20.00    1.70
   6   8   0   21.70    1.70
   6   8   0   20.60    1.90
   6   8   0   22.00    1.40
   6   8   0   22.20    1.90
   6   8   0   23.30    2.10
   6   8   0   18.80    1.90
  -7  -8   0  371.36   13.40
  -7  -8   0  439.76   13.80
  -7  -8   0  393.46   13.30
  -7  -8   0  367.96   13.70
  -7  -8   0  379.76   12.90
  -7  -8   0  435.76   13.70
  -7  -8   0  399.46   13.40
  -7  -8   0  394.46   13.30
  -7  -8   0  381.76   12.80
  -7  -8   0  366.56   13.60
   7   8   0  408.06   13.70
   7   8   0  387.36   13.10
   7   8   0  391.46   12.90
   7   8   0  424.36   13.90
   7   8   0  429.56   13.70
   7   8   0  371.56   13.40
   7   8   0  418.66   14.30
   7   8   0  391.86   13.50
   7   8   0  392.86   13.20
   7   8   0  399.76   13.30
   7   8   0  372.26   13.50
   7   8   0  393.66   12.80
  -8  -8   0   65.39    3.80
  -8  -8   0   62.09    3.30
  -8  -8   0   60.69    3.40
  -8  -8   0   73.89    4.00
  -8  -8   0   65.59    3.50
  -8  -8   0   69.29    2.90
  -8  -8   0   64.99    3.00
  -8  -8   0   71.89    3.90
  -8  -8   0   69.39    3.50
  -8  -8   0   77.49    3.90
   8   8   0   67.49    3.70
   8   8   0   73.89    3.70
   8   8   0   65.69    4.20
   8   8   0   69.59    3.90
   8   8   0   65.39    3.10
   8   8   0   69.59    3.70
   8   8   0   71.29    3.70
   8   8   0   70.99    3.30
   8   8   0   71.19    2.90
   8   8   0   71.69    4.10
   8   8   0   71.19    2.80
  -9  -8   0    2.60    1.30
  -9  -8   0    1.10    1.00
  -9  -8   0    2.70    1.20
  -9  -8   0    4.00    1.30
  -9  -8   0    4.30    1.60
  -9  -8   0    4.70    1.00
  -9  -8   0    3.60    1.50
  -9  -8   0    1.50    1.50
  -9  -8   0    0.30    1.20
   9   8   0    3.60    1.40
   9   8   0    5.70    1.40
   9   8   0    2.90    1.70
   9   8   0    3.50    1.70
   9   8   0    1.70    1.50
   9   8   0    3.10    0.90
   9   8   0    1.90    1.00
   9   8   0    2.10    1.70
   9   8   0    2.30    1.40
   9   8   0    1.80    1.40
   9   8   0    3.90    1.00
 -10  -8   0  229.68    8.40
 -10  -8   0  228.48    8.40
 -10  -8   0  225.78    8.10
 -10  -8   0  217.18    8.70
 -10  -8   0  228.98    8.00
 -10  -8   0  231.78    8.50
  10   8   0  220.28    8.60
  10   8   0  238.08    8.80
  10   8   0  223.08    9.50
  10   8   0  215.78    9.00
  10   8   0  228.78    8.00
  10   8   0  227.98    8.70
  10   8   0  225.38    8.40
  10   8   0  229.68    7.90
  10   8   0  232.68    8.80
  10   8   0  223.08    7.90
  10   8   0  231.28    8.60
 -11  -8   0    0.00    1.30
 -11  -8   0    0.80    1.20
 -11  -8   0    0.60    1.50
 -11  -8   0   -0.50    1.40
 -11  -8   0   -0.10    1.30
 -11  -8   0    0.90    1.70
  11   8   0    1.60    1.70
  11   8   0    1.30    2.00
  11   8   0   -1.50    2.00
  11   8   0    0.20    1.50
  11   8   0   -1.50    1.70
  11   8   0   -1.10    0.90
  11   8   0   -1.60    1.60
  11   8   0    1.00    1.70
  11   8   0   -0.20    0.90
  11   8   0    1.50    1.80
  11   8   0    2.60    1.20
  11   8   0    0.50    1.20
 -12  -8   0  185.58    7.60
 -12  -8   0  184.48    7.50
 -12  -8   0  179.18    8.10
 -12  -8   0  189.28    7.40
 -12  -8   0  192.98    7.50
  12   8   0  191.18    7.90
  12   8   0  192.88    7.10
  12   8   0  192.88    8.00
  12   8   0  190.08    8.00
  12   8   0  202.28    7.70
  12   8   0  188.08    8.00
  12   8   0  191.58    7.00
  12   8   0  182.68    7.90
  12   8   0  205.08    7.30
 -13  -8   0    6.40    1.90
 -13  -8   0    4.70    2.20
 -13  -8   0    6.40    2.00
 -13  -8   0    5.60    1.70
  13   8   0    6.30    2.10
  13   8   0    6.10    2.20
  13   8   0    6.20    2.10
  13   8   0    6.90    2.30
  13   8   0    4.00    2.10
  13   8   0    8.20    1.60
  13   8   0    6.60    2.30
  13   8   0    6.50    1.70
 -14  -8   0   12.80    2.70
 -14  -8   0   10.20    2.20
 -14  -8   0    8.30    1.90
 -14  -8   0   12.80    2.40
  14   8   0   13.30    2.50
  14   8   0    7.00    2.30
  14   8   0    8.80    2.60
  14   8   0   11.70    2.50
  14   8   0   13.90    2.60
  14   8   0   11.30    2.00
  14   8   0   14.50    2.70
 -15  -8   0   59.19    4.00
 -15  -8   0   57.59    4.60
 -15  -8   0   59.89    5.30
  15   8   0   73.19    5.00
  15   8   0   66.89    4.90
  15   8   0   65.49    5.00
  15   8   0   62.49    4.10
  15   8   0   61.79    4.90
  15   8   0   54.59    4.70
 -16  -8   0    9.60    2.80
 -16  -8   0    9.70    2.10
  16   8   0   10.00    2.70
  16   8   0    7.90    2.70
  16   8   0    6.90    2.80
  16   8   0    7.80    2.60
  16   8   0    8.50    3.00
 -17  -8   0   59.99    5.10
  17   8   0   67.79    5.60
  17   8   0   60.69    5.30
  17   8   0   74.29    5.60
  17   8   0   67.49    5.00
  17   8   0   70.49    5.60
 -18  -8   0    9.50    3.30
  18   8   0    9.00    3.20
  18   8   0   12.10    3.20
 -19  -8   0   -1.10    3.10
  19   8   0    7.30    3.40
 -20  -8   0   52.19    8.60
  20   8   0   50.59    5.40
  14  -9   0    5.90    3.60
  14  -9   0   -1.70    3.80
  14  -9   0   -1.70    4.00
  13  -9   0   41.70    4.50
  13  -9   0   40.10    4.90
  13  -9   0   43.60    5.10
  12  -9   0  106.09    7.10
  12  -9   0   95.09    6.60
  12  -9   0   87.09    6.70
  12  -9   0   92.49    6.30
  11  -9   0    1.50    2.80
  11  -9   0    1.10    3.00
  11  -9   0    0.90    2.70
  11  -9   0    1.30    2.40
 -11   9   0   -1.00    2.50
  10  -9   0   15.30    3.40
  10  -9   0   16.20    2.90
  10  -9   0   14.30    2.90
  10  -9   0   15.00    3.30
 -10   9   0   15.50    2.40
 -10   9   0   16.10    3.10
 -10   9   0   14.40    2.70
 -10   9   0    9.90    2.40
   9  -9   0   -2.60    2.10
   9  -9   0    0.50    2.00
   9  -9   0   -1.90    2.60
   9  -9   0    0.00    2.70
  -9   9   0   -1.50    2.30
  -9   9   0   -1.20    1.60
  -9   9   0   -0.10    1.50
  -9   9   0   -0.70    1.90
  -9   9   0    3.60    2.40
   8  -9   0   59.79    4.90
   8  -9   0   71.49    5.40
   8  -9   0   66.49    4.20
   8  -9   0   72.99    5.20
   8  -9   0   65.19    4.80
   8  -9   0   71.59    4.90
   8  -9   0   70.19    4.80
  -8   9   0   74.69    4.40
  -8   9   0   75.49    5.30
  -8   9   0   74.89    4.00
  -8   9   0   77.79    4.80
  -8   9   0   69.09    4.60
   7  -9   0  182.38    7.50
   7  -9   0  177.08    7.90
   7  -9   0  184.78    6.80
   7  -9   0  200.58    9.00
   7  -9   0  187.38    8.00
   7  -9   0  187.98    8.10
   7  -9   0  171.58    8.20
   7  -9   0  182.18    8.00
   7  -9   0  180.98    8.00
   7  -9   0  196.98    7.40
   7  -9   0  175.38    7.90
   7  -9   0  163.48    9.20
  -7   9   0  186.68    7.90
  -7   9   0  189.38    7.20
  -7   9   0  180.28    7.60
  -7   9   0  182.08    7.60
  -7   9   0  186.48    8.30
   6  -9   0   89.19    4.60
   6  -9   0   84.09    5.10
   6  -9   0   90.59    5.10
   6  -9   0   89.19    5.10
   6  -9   0   85.99    4.90
   6  -9   0   96.99    5.90
   6  -9   0   88.19    3.90
   6  -9   0   90.79    4.30
   6  -9   0   86.99    5.20
   6  -9   0   91.49    5.40
   6  -9   0   89.09    5.00
  -6   9   0   92.69    5.30
  -6   9   0   79.49    4.90
  -6   9   0   85.29    4.90
  -6   9   0   93.29    4.30
  -6   9   0   95.19    4.80
   5  -9   0   13.80    2.20
   5  -9   0    9.10    1.90
   5  -9   0   10.80    2.10
   5  -9   0   14.20    2.20
   5  -9   0   10.50    2.20
   5  -9   0   13.20    2.40
   5  -9   0    9.20    2.00
   5  -9   0   13.10    2.50
   5  -9   0   15.10    2.30
   5  -9   0   15.00    1.80
   5  -9   0   13.00    1.40
  -5   9   0   13.70    2.20
  -5   9   0   14.50    2.30
  -5   9   0   15.90    2.30
  -5   9   0   14.90    2.20
  -5   9   0   13.70    1.70
  -5   9   0   11.40    2.00
  -5   9   0   12.60    1.90
   4  -9   0  145.69    5.40
   4  -9   0  150.58    7.10
   4  -9   0  152.48    6.40
   4  -9   0  145.09    6.40
   4  -9   0  141.89    5.90
   4  -9   0  153.98    6.50
   4  -9   0  145.19    6.30
   4  -9   0  144.29    6.40
   4  -9   0  146.19    6.10
   4  -9   0  137.99    6.30
  -4   9   0  139.19    6.20
  -4   9   0  153.48    6.30
  -4   9   0  143.59    6.30
  -4   9   0  140.69    6.10
  -4   9   0  141.19    6.10
  -4   9   0  139.39    6.60
  -4   9   0  146.09    5.70
  -4   9   0  140.49    5.70
   3  -9   0    9.60    2.10
   3  -9   0   14.00    2.00
   3  -9   0   10.90    1.70
   3  -9   0   11.90    2.30
   3  -9   0   10.10    1.90
   3  -9   0   10.80    2.00
   3  -9   0   10.60    1.80
   3  -9   0    9.10    1.80
   3  -9   0   10.90    1.90
   3  -9   0    9.50    1.20
  -3   9   0   12.00    2.10
  -3   9   0   13.50    2.40
  -3   9   0   14.00    1.60
  -3   9   0   10.70    2.00
  -3   9   0   12.90    2.00
  -3   9   0   14.20    2.00
  -3   9   0   13.30    1.90
  -3   9   0   12.20    1.70
  -3   9   0   11.70    1.50
   2  -9   0  453.95   15.40
   2  -9   0  459.15   15.50
   2  -9   0  440.16   15.10
   2  -9   0  424.86   15.40
   2  -9   0  460.65   14.90
   2  -9   0  460.05   14.70
   2  -9   0  435.46   15.50
   2  -9   0  441.46   15.40
   2  -9   0  484.95   16.30
   2  -9   0  440.16   15.40
  -2   9   0  454.15   15.30
  -2   9   0  442.76   16.10
  -2   9   0  456.35   15.50
  -2   9   0  441.56   15.70
  -2   9   0  451.05   15.00
  -2   9   0  451.35   14.90
  -2   9   0  460.35   15.40
  -2   9   0  463.05   15.40
  -2   9   0  439.56   15.30
   1  -9   0  298.97   10.50
   1  -9   0  304.77   10.80
   1  -9   0  284.87   11.30
   1  -9   0  297.97   10.20
   1  -9   0  299.07   10.60
   1  -9   0  278.97   10.60
   1  -9   0  298.47    9.90
   1  -9   0  300.27   10.50
   1  -9   0  273.47   10.60
   1  -9   0  283.37   10.60
   1  -9   0  300.17   10.10
  -1   9   0  273.87   10.40
  -1   9   0  318.67   10.60
  -1   9   0  300.97   10.10
  -1   9   0  299.07   10.50
  -1   9   0  329.77   10.80
  -1   9   0  292.87   10.90
  -1   9   0  309.37   10.70
  -1   9   0  315.87   11.40
  -1   9   0  290.37   10.20
   0  -9   0    4.40    0.90
   0  -9   0    4.30    1.30
   0  -9   0    4.50    1.40
   0  -9   0    3.80    1.30
   0  -9   0    4.90    1.00
   0  -9   0    1.00    1.20
   0  -9   0    6.10    1.20
   0  -9   0    3.00    1.10
   0  -9   0    4.60    1.40
   0  -9   0    3.30    1.60
   0  -9   0    5.40    1.50
   0  -9   0    2.50    1.40
   0  -9   0    2.50    0.80
   0   9   0    4.70    1.50
   0   9   0    2.90    1.20
   0   9   0    4.60    1.70
   0   9   0    4.80    1.30
   0   9   0    2.80    1.20
   0   9   0    4.00    0.90
   0   9   0    4.30    1.20
   0   9   0    3.50    1.30
   0   9   0    5.60    1.50
  -1  -9   0   20.00    1.40
  -1  -9   0   19.70    1.80
  -1  -9   0   23.00    2.40
  -1  -9   0   20.40    1.50
  -1  -9   0   24.80    2.20
  -1  -9   0   22.10    2.10
  -1  -9   0   23.00    1.80
  -1  -9   0   21.30    1.90
  -1  -9   0   22.20    2.10
  -1  -9   0   22.20    1.80
  -1  -9   0   25.60    2.10
   1   9   0   17.50    1.70
   1   9   0   19.30    1.80
   1   9   0   21.00    2.00
   1   9   0   18.20    2.20
   1   9   0   22.70    2.20
   1   9   0   19.40    1.90
   1   9   0   20.70    2.10
   1   9   0   25.20    2.20
  -2  -9   0  187.68    6.60
  -2  -9   0  197.28    7.10
  -2  -9   0  184.38    6.30
  -2  -9   0  185.88    7.00
  -2  -9   0  180.58    6.30
  -2  -9   0  173.18    6.80
  -2  -9   0  184.58    6.20
  -2  -9   0  169.18    6.90
  -2  -9   0  185.28    6.90
  -2  -9   0  179.08    6.60
  -2  -9   0  176.48    7.00
  -2  -9   0  199.98    7.80
   2   9   0  182.98    6.80
   2   9   0  177.98    7.60
   2   9   0  173.18    6.90
   2   9   0  181.78    6.90
   2   9   0  190.48    7.00
   2   9   0  200.28    7.10
   2   9   0  177.08    7.30
   2   9   0  182.58    6.70
   2   9   0  191.98    6.90
  -3  -9   0   79.59    4.00
  -3  -9   0   83.99    3.10
  -3  -9   0   81.39    3.10
  -3  -9   0   78.99    3.80
  -3  -9   0   82.89    3.40
  -3  -9   0   84.39    4.60
  -3  -9   0   91.19    4.20
  -3  -9   0   87.29    4.10
  -3  -9   0   90.49    4.00
  -3  -9   0   78.39    3.80
  -3  -9   0   84.79    3.20
   3   9   0   89.99    3.90
   3   9   0   75.99    3.60
   3   9   0   84.19    3.90
   3   9   0   83.29    3.90
   3   9   0   80.69    3.60
   3   9   0   78.99    4.20
   3   9   0   85.89    4.00
   3   9   0   86.39    4.60
   3   9   0   79.69    3.80
  -4  -9   0  134.39    4.60
  -4  -9   0  136.69    5.40
  -4  -9   0  133.79    6.20
  -4  -9   0  140.09    5.60
  -4  -9   0  136.09    5.60
  -4  -9   0  129.89    4.60
  -4  -9   0  132.09    4.80
  -4  -9   0  134.09    5.40
  -4  -9   0  129.09    4.60
  -4  -9   0  123.69    5.50
  -4  -9   0  132.09    5.30
  -4  -9   0  129.39    6.10
   4   9   0  135.49    5.60
   4   9   0  144.19    5.50
   4   9   0  139.09    5.50
   4   9   0  142.69    5.80
   4   9   0  135.29    5.40
   4   9   0  131.79    5.10
   4   9   0  143.49    5.40
   4   9   0  129.29    5.10
   4   9   0  124.29    5.40
   4   9   0  127.09    6.00
   4   9   0  136.49    4.80
  -5  -9   0  230.98    8.30
  -5  -9   0  242.48    8.60
  -5  -9   0  221.98    8.70
  -5  -9   0  229.18    7.60
  -5  -9   0  235.28    8.50
  -5  -9   0  231.08    7.60
  -5  -9   0  230.78    9.20
  -5  -9   0  217.88    8.40
  -5  -9   0  229.08    8.20
  -5  -9   0  217.68    8.50
  -5  -9   0  234.88    7.70
   5   9   0  220.48    8.40
   5   9   0  220.58    8.30
   5   9   0  234.58    8.70
   5   9   0  234.78    7.60
   5   9   0  227.58    8.10
   5   9   0  233.58    8.80
   5   9   0  238.78    7.90
   5   9   0  218.18    8.40
   5   9   0  231.18    8.10
   5   9   0  238.58    8.30
   5   9   0  233.08    8.40
   5   9   0  254.77    9.30
  -6  -9   0  200.88    6.90
  -6  -9   0  204.78    7.90
  -6  -9   0  191.38    7.60
  -6  -9   0  207.18    7.50
  -6  -9   0  206.38    6.90
  -6  -9   0  208.98    7.70
  -6  -9   0  199.88    7.80
  -6  -9   0  223.18    7.90
  -6  -9   0  215.48    8.50
  -6  -9   0  195.28    8.00
  -6  -9   0  202.58    6.90
   6   9   0  217.28    8.50
   6   9   0  203.78    6.90
   6   9   0  207.98    7.80
   6   9   0  206.38    7.40
   6   9   0  207.68    7.80
   6   9   0  217.88    7.80
   6   9   0  208.18    7.90
   6   9   0  208.78    7.50
   6   9   0  206.58    7.20
   6   9   0  205.48    7.40
   6   9   0  198.38    8.00
   6   9   0  212.98    7.70
   6   9   0  206.58    6.90
  -7  -9   0   72.39    3.60
  -7  -9   0   70.79    4.20
  -7  -9   0   73.89    3.60
  -7  -9   0   72.39    3.70
  -7  -9   0   82.09    4.00
  -7  -9   0   74.79    2.90
  -7  -9   0   74.49    2.90
  -7  -9   0   77.29    4.10
  -7  -9   0   75.09    3.10
  -7  -9   0   74.39    3.80
  -7  -9   0   82.89    4.10
   7   9   0   74.99    4.20
   7   9   0   77.09    3.00
   7   9   0   83.99    4.60
   7   9   0   75.19    2.90
   7   9   0   73.19    3.90
   7   9   0   80.29    3.70
   7   9   0   78.69    4.00
   7   9   0   69.99    3.30
   7   9   0   72.89    3.90
   7   9   0   86.39    4.40
   7   9   0   76.49    3.60
   7   9   0   77.79    3.80
  -8  -9   0  161.58    6.50
  -8  -9   0  162.78    6.60
  -8  -9   0  166.88    6.60
  -8  -9   0  153.68    5.50
  -8  -9   0  156.48    5.40
  -8  -9   0  152.28    6.00
  -8  -9   0  145.49    6.20
  -8  -9   0  153.18    6.10
  -8  -9   0  149.09    6.20
  -8  -9   0  154.18    5.60
   8   9   0  160.48    6.40
   8   9   0  152.38    5.40
   8   9   0  154.08    5.90
   8   9   0  169.48    6.50
   8   9   0  156.48    6.80
   8   9   0  168.68    6.40
   8   9   0  160.28    5.60
   8   9   0  150.68    6.60
   8   9   0  154.78    6.40
   8   9   0  152.08    7.10
   8   9   0  159.88    6.00
  -9  -9   0   30.80    2.20
  -9  -9   0   31.10    2.60
  -9  -9   0   26.20    2.30
  -9  -9   0   32.50    2.80
  -9  -9   0   30.80    2.00
  -9  -9   0   31.10    2.70
  -9  -9   0   29.10    2.30
   9   9   0   35.80    3.10
   9   9   0   28.00    2.60
   9   9   0   34.30    2.60
   9   9   0   21.70    2.80
   9   9   0   33.20    1.90
   9   9   0   31.10    2.90
   9   9   0   34.80    2.90
   9   9   0   31.60    2.10
   9   9   0   21.70    2.40
   9   9   0   33.70    2.70
   9   9   0   30.30    2.40
 -10  -9   0    6.70    1.40
 -10  -9   0    6.80    1.60
 -10  -9   0    7.90    1.60
 -10  -9   0    7.60    1.90
 -10  -9   0    5.70    1.30
 -10  -9   0    6.80    1.70
  10   9   0    5.50    1.70
  10   9   0    6.00    1.80
  10   9   0    9.00    1.20
  10   9   0    5.10    1.80
  10   9   0    4.20    1.80
  10   9   0    8.90    1.40
  10   9   0    7.60    2.20
  10   9   0    6.70    1.80
  10   9   0    9.20    1.90
  10   9   0    5.90    2.10
  10   9   0   10.40    1.30
 -11  -9   0  237.18    8.80
 -11  -9   0  234.18    9.30
 -11  -9   0  232.58    8.40
 -11  -9   0  235.48    8.80
 -11  -9   0  231.58    8.80
  11   9   0  228.68    9.10
  11   9   0  233.38    9.30
  11   9   0  243.58    9.20
  11   9   0  234.78    8.80
  11   9   0  237.18    8.20
  11   9   0  235.68    8.20
  11   9   0  227.48    9.10
  11   9   0  226.88    9.20
  11   9   0  240.68    8.40
 -12  -9   0  453.65   15.70
 -12  -9   0  456.55   15.90
 -12  -9   0  437.06   16.30
 -12  -9   0  477.05   15.80
 -12  -9   0  439.86   16.30
  12   9   0  455.35   15.20
  12   9   0  434.46   16.10
  12   9   0  478.35   16.10
  12   9   0  458.25   15.40
  12   9   0  475.55   16.20
  12   9   0  456.65   16.20
  12   9   0  463.55   15.90
  12   9   0  457.85   16.10
 -13  -9   0   -0.30    1.70
 -13  -9   0   -2.00    2.10
 -13  -9   0    0.80    1.60
 -13  -9   0    2.60    1.80
  13   9   0   -0.10    2.20
  13   9   0   -1.70    1.90
  13   9   0   -0.30    1.90
  13   9   0    2.30    1.50
  13   9   0    1.50    2.10
  13   9   0   -0.60    2.00
  13   9   0   -0.70    1.80
 -14  -9   0   -3.00    2.20
 -14  -9   0    0.00    1.60
 -14  -9   0   -0.30    1.80
 -14  -9   0    1.00    2.00
  14   9   0    0.20    2.30
  14   9   0    3.60    2.30
  14   9   0   -1.50    2.10
  14   9   0    2.20    2.10
  14   9   0    1.80    2.10
  14   9   0   -0.30    1.40
  14   9   0    2.00    2.10
 -15  -9   0   -1.00    2.00
 -15  -9   0    1.10    2.50
 -15  -9   0    0.70    2.00
 -15  -9   0   -2.00    1.50
  15   9   0   -1.40    2.30
  15   9   0   -0.40    2.40
  15   9   0    1.80    1.90
  15   9   0   -1.40    2.20
  15   9   0    1.70    2.30
  15   9   0    0.80    2.40
 -16  -9   0   46.20    5.00
 -16  -9   0   50.19    4.50
  16   9   0   47.30    4.00
  16   9   0   48.60    4.30
  16   9   0   43.40    4.00
  16   9   0   42.90    4.10
  16   9   0   40.60    4.00
 -17  -9   0   89.49    6.50
  17   9   0   96.49    6.30
  17   9   0   91.69    6.10
  17   9   0   84.99    6.30
 -18  -9   0    2.10    3.00
  18   9   0    0.90    3.00
  18   9   0    0.10    2.90
 -19  -9   0    3.60    3.20
  19   9   0    3.40    3.20
  19   9   0   11.10    3.60
  20   9   0   18.30    4.10
  14 -10   0   -2.10    3.50
  13 -10   0   21.70    4.60
  13 -10   0   20.40    4.30
  13 -10   0   22.50    4.00
  12 -10   0   24.40    3.80
  12 -10   0   29.40    4.50
  12 -10   0   15.00    4.00
  12 -10   0   21.90    4.70
  11 -10   0   63.09    5.60
  11 -10   0   57.09    5.00
  11 -10   0   59.89    4.70
  11 -10   0   51.39    5.00
  10 -10   0  176.08    9.10
  10 -10   0  181.58    8.20
  10 -10   0  191.28    8.80
  10 -10   0  188.68    9.00
 -10  10   0  192.98   10.50
 -10  10   0  174.28    8.00
   9 -10   0    4.80    3.00
   9 -10   0    7.80    3.30
   9 -10   0    6.90    2.40
   9 -10   0    7.10    2.50
  -9  10   0    4.40    2.60
  -9  10   0    8.20    1.90
  -9  10   0    5.60    2.00
  -9  10   0    6.40    2.30
   8 -10   0   82.69    5.50
   8 -10   0   83.49    5.90
   8 -10   0   81.09    5.80
   8 -10   0   79.79    4.80
  -8  10   0   87.79    5.20
  -8  10   0   87.79    4.50
  -8  10   0   88.69    5.30
  -8  10   0   95.99    6.00
  -8  10   0   88.59    5.00
   7 -10   0   59.79    4.50
   7 -10   0   69.19    5.10
   7 -10   0   68.09    4.10
   7 -10   0   61.39    5.10
   7 -10   0   75.19    6.30
   7 -10   0   55.29    4.70
   7 -10   0   62.29    5.60
  -7  10   0   58.89    4.50
  -7  10   0   64.59    3.80
  -7  10   0   64.89    4.60
  -7  10   0   62.49    4.20
  -7  10   0   62.99    5.00
   6 -10   0    1.40    2.40
   6 -10   0    0.20    1.80
   6 -10   0    2.00    2.00
   6 -10   0    1.00    2.00
   6 -10   0    1.40    1.20
   6 -10   0   -0.90    2.00
   6 -10   0   -0.80    1.80
   6 -10   0   -1.80    1.60
   6 -10   0    2.10    2.40
   6 -10   0   -1.10    2.10
   6 -10   0    2.40    2.40
  -6  10   0   -1.10    1.90
  -6  10   0    2.80    1.50
  -6  10   0   -0.70    1.80
  -6  10   0    1.90    1.90
  -6  10   0   -0.10    1.60
   5 -10   0   64.79    4.50
   5 -10   0   65.19    4.70
   5 -10   0   69.59    4.10
   5 -10   0   72.19    4.50
   5 -10   0   65.49    4.50
   5 -10   0   67.79    3.20
   5 -10   0   55.49    3.60
   5 -10   0   65.69    4.50
   5 -10   0   67.69    4.70
   5 -10   0   68.09    4.50
   5 -10   0   72.89    5.30
  -5  10   0   73.49    4.90
  -5  10   0   67.29    3.70
  -5  10   0   62.89    4.40
  -5  10   0   63.89    4.00
  -5  10   0   63.09    4.30
   4 -10   0   16.10    2.70
   4 -10   0   12.20    2.20
   4 -10   0   14.60    2.40
   4 -10   0    9.70    2.00
   4 -10   0   13.50    2.30
   4 -10   0   13.90    2.80
   4 -10   0    9.70    2.30
   4 -10   0   12.50    1.90
   4 -10   0   11.20    2.20
   4 -10   0   11.00    1.40
  -4  10   0   11.40    1.90
  -4  10   0   11.60    2.20
  -4  10   0   12.70    1.70
  -4  10   0   10.40    2.10
  -4  10   0   13.40    2.10
  -4  10   0   13.20    2.20
  -4  10   0   12.40    2.60
   3 -10   0  239.48    9.90
   3 -10   0  254.77    9.30
   3 -10   0  256.67    9.80
   3 -10   0  273.37   10.00
   3 -10   0  264.87   10.80
   3 -10   0  255.27    9.50
   3 -10   0  275.07   10.00
   3 -10   0  259.57    8.90
   3 -10   0  294.57   10.20
   3 -10   0  253.07    9.90
  -3  10   0  271.07    9.80
  -3  10   0  262.77    9.90
  -3  10   0  241.98    9.60
  -3  10   0  253.37   10.60
  -3  10   0  251.57    9.30
  -3  10   0  264.27    9.80
  -3  10   0  267.17   10.30
  -3  10   0  254.97    9.20
  -3  10   0  267.27    9.80
   2 -10   0  604.54   19.50
   2 -10   0  552.04   18.50
   2 -10   0  562.64   19.30
   2 -10   0  557.14   20.10
   2 -10   0  540.85   18.90
   2 -10   0  559.74   18.70
   2 -10   0  575.34   19.30
   2 -10   0  570.04   19.30
   2 -10   0  580.34   19.40
   2 -10   0  546.95   19.20
  -2  10   0  574.84   19.30
  -2  10   0  580.24   19.70
  -2  10   0  605.04   19.30
  -2  10   0  538.85   20.00
  -2  10   0  567.84   19.20
  -2  10   0  606.54   19.40
  -2  10   0  556.24   18.70
  -2  10   0  596.74   19.30
  -2  10   0  555.04   18.90
   1 -10   0   11.80    2.00
   1 -10   0   14.50    2.10
   1 -10   0   11.70    1.90
   1 -10   0   12.70    2.30
   1 -10   0   12.80    1.70
   1 -10   0   11.40    1.50
   1 -10   0   13.20    1.30
   1 -10   0   12.50    2.00
   1 -10   0   14.10    2.10
   1 -10   0   11.20    1.80
  -1  10   0    8.80    1.70
  -1  10   0   11.40    1.90
  -1  10   0   10.80    1.60
  -1  10   0   12.90    2.20
  -1  10   0   13.40    1.70
  -1  10   0   13.20    2.40
  -1  10   0   10.00    1.80
  -1  10   0    6.20    1.70
  -1  10   0   12.70    1.40
   0 -10   0  213.88    9.00
   0 -10   0  219.08    7.40
   0 -10   0  218.48    8.00
   0 -10   0  214.18    8.10
   0 -10   0  224.98    8.20
   0 -10   0  195.38    8.00
   0 -10   0  212.38    7.70
   0 -10   0  210.58    7.50
   0 -10   0  226.68    8.30
   0 -10   0  208.98    8.30
   0 -10   0  201.58    8.10
   0  10   0  213.38    8.90
   0  10   0  216.78    8.50
   0  10   0  203.38    8.00
   0  10   0  215.88    7.90
   0  10   0  211.28    7.50
   0  10   0  211.68    8.10
   0  10   0  216.28    8.00
   0  10   0  230.48    8.30
   0  10   0  235.88    8.20
  -1 -10   0   82.59    3.40
  -1 -10   0   87.09    4.30
  -1 -10   0   81.59    3.30
  -1 -10   0   84.79    4.20
  -1 -10   0   84.69    3.90
  -1 -10   0   89.19    4.90
  -1 -10   0   80.29    4.20
  -1 -10   0   79.49    4.30
  -1 -10   0   92.89    4.10
  -1 -10   0   86.19    4.20
   1  10   0   76.19    4.00
   1  10   0   84.59    4.90
   1  10   0   87.09    4.00
   1  10   0   82.59    4.00
   1  10   0   79.99    4.30
   1  10   0   84.99    4.50
   1  10   0   80.49    4.10
   1  10   0   76.99    4.20
  -2 -10   0   57.19    3.40
  -2 -10   0   61.39    3.60
  -2 -10   0   56.19    2.60
  -2 -10   0   54.69    3.50
  -2 -10   0   60.59    3.00
  -2 -10   0   58.99    2.50
  -2 -10   0   59.19    4.10
  -2 -10   0   57.69    3.50
  -2 -10   0   63.19    3.40
  -2 -10   0   61.49    3.30
  -2 -10   0   56.39    2.60
   2  10   0   54.89    3.20
   2  10   0   53.19    3.50
   2  10   0   52.39    3.30
   2  10   0   55.69    3.20
   2  10   0   59.49    3.70
   2  10   0   59.09    3.30
   2  10   0   61.19    4.00
   2  10   0   54.39    3.30
   2  10   0   57.39    3.30
  -3 -10   0  328.57   12.20
  -3 -10   0  365.16   12.20
  -3 -10   0  336.07   12.40
  -3 -10   0  340.87   11.50
  -3 -10   0  347.77   12.10
  -3 -10   0  336.47   13.00
  -3 -10   0  361.56   12.30
  -3 -10   0  335.07   11.70
  -3 -10   0  343.57   11.40
  -3 -10   0  367.96   12.40
  -3 -10   0  338.17   11.40
   3  10   0  345.77   12.00
   3  10   0  374.66   12.30
   3  10   0  363.76   12.60
   3  10   0  344.97   12.20
   3  10   0  379.76   12.20
   3  10   0  345.37   11.90
   3  10   0  360.06   12.30
   3  10   0  348.97   13.00
   3  10   0  347.07   12.10
  -4 -10   0   50.59    3.00
  -4 -10   0   51.59    2.50
  -4 -10   0   49.50    2.30
  -4 -10   0   53.39    2.20
  -4 -10   0   50.29    3.30
  -4 -10   0   54.69    3.10
  -4 -10   0   55.79    3.40
  -4 -10   0   53.49    3.30
  -4 -10   0   54.69    4.00
  -4 -10   0   55.69    3.30
  -4 -10   0   53.59    2.30
   4  10   0   50.99    3.90
   4  10   0   52.59    2.90
   4  10   0   49.40    3.60
   4  10   0   52.09    2.90
   4  10   0   49.50    3.30
   4  10   0   52.09    3.20
   4  10   0   51.39    3.60
   4  10   0   51.39    3.20
   4  10   0   51.09    3.30
   4  10   0   55.19    3.20
  -5 -10   0  302.27   10.70
  -5 -10   0  300.37   10.50
  -5 -10   0  296.47    9.70
  -5 -10   0  306.97   10.40
  -5 -10   0  307.37   11.40
  -5 -10   0  293.57    9.60
  -5 -10   0  290.17    9.70
  -5 -10   0  302.47    9.80
  -5 -10   0  294.57   10.70
  -5 -10   0  283.17   10.60
  -5 -10   0  277.67   10.40
   5  10   0  302.27   10.20
   5  10   0  306.07   10.70
   5  10   0  302.77   10.50
   5  10   0  286.27    9.80
   5  10   0  312.97   10.60
   5  10   0  298.07    9.60
   5  10   0  300.47   10.50
   5  10   0  287.87   10.90
   5  10   0  275.07   10.50
   5  10   0  291.67   10.40
   5  10   0  283.17   11.30
   5  10   0  285.87   10.30
  -6 -10   0    7.30    1.60
  -6 -10   0    4.90    0.90
  -6 -10   0    5.90    1.60
  -6 -10   0    6.80    1.40
  -6 -10   0    6.70    0.80
  -6 -10   0    5.20    1.40
  -6 -10   0    5.90    1.50
  -6 -10   0    6.30    2.10
  -6 -10   0    7.80    0.90
  -6 -10   0    3.80    1.50
   6  10   0    5.80    1.50
   6  10   0    5.80    1.80
   6  10   0    3.90    1.40
   6  10   0    4.40    1.60
   6  10   0    9.10    2.00
   6  10   0    6.80    1.40
   6  10   0    6.40    1.60
   6  10   0    6.20    1.70
   6  10   0    5.60    0.80
   6  10   0    7.20    1.20
   6  10   0    6.10    1.60
  -7 -10   0   58.19    2.60
  -7 -10   0   57.89    2.40
  -7 -10   0   60.09    2.50
  -7 -10   0   70.99    3.90
  -7 -10   0   64.09    4.40
  -7 -10   0   54.59    3.60
  -7 -10   0   59.69    4.00
  -7 -10   0   58.09    3.30
  -7 -10   0   62.69    3.50
  -7 -10   0   53.79    3.70
   7  10   0   55.69    2.40
   7  10   0   56.59    3.60
   7  10   0   59.09    3.20
   7  10   0   59.59    3.60
   7  10   0   57.39    2.50
   7  10   0   58.79    4.00
   7  10   0   56.99    2.90
   7  10   0   51.99    3.60
   7  10   0   58.59    4.20
   7  10   0   59.49    4.10
   7  10   0   57.79    3.30
   7  10   0   64.69    3.70
  -8 -10   0  469.15   16.10
  -8 -10   0  476.55   16.00
  -8 -10   0  484.35   16.00
  -8 -10   0  464.45   15.20
  -8 -10   0  454.65   15.30
  -8 -10   0  453.35   16.40
  -8 -10   0  487.35   16.40
   8  10   0  484.05   15.70
   8  10   0  482.45   16.40
   8  10   0  469.95   15.30
   8  10   0  471.75   16.20
   8  10   0  473.05   15.20
   8  10   0  477.25   16.10
   8  10   0  490.05   16.30
   8  10   0  478.95   16.20
   8  10   0  445.26   17.00
   8  10   0  475.55   15.80
   8  10   0  460.75   16.60
  -9 -10   0   22.30    2.30
  -9 -10   0   24.40    1.80
  -9 -10   0   24.40    2.20
  -9 -10   0   27.90    2.40
  -9 -10   0   22.00    2.60
   9  10   0   23.70    2.50
   9  10   0   33.60    2.90
   9  10   0   25.40    2.80
   9  10   0   23.70    2.50
   9  10   0   24.00    1.70
   9  10   0   29.80    2.20
   9  10   0   25.40    3.10
   9  10   0   24.40    1.80
   9  10   0   27.10    2.60
   9  10   0   28.60    2.90
   9  10   0   27.20    2.30
 -10 -10   0    4.50    1.60
 -10 -10   0    7.10    2.10
 -10 -10   0    4.70    1.50
 -10 -10   0    7.00    1.70
  10  10   0    5.20    1.70
  10  10   0    4.30    1.80
  10  10   0    4.70    2.10
  10  10   0    3.80    2.10
  10  10   0    5.40    1.90
  10  10   0    3.60    1.00
  10  10   0    3.50    1.80
  10  10   0    4.60    1.10
  10  10   0    5.60    1.40
 -11 -10   0  100.49    5.10
 -11 -10   0  111.69    5.10
 -11 -10   0  103.29    5.10
 -11 -10   0  104.29    5.70
  11  10   0  113.39    4.50
  11  10   0  108.49    5.40
  11  10   0  112.09    5.20
  11  10   0   94.79    5.60
  11  10   0  105.49    5.40
  11  10   0  108.69    4.60
  11  10   0  116.49    5.50
  11  10   0  107.39    5.60
 -12 -10   0  206.18    7.90
 -12 -10   0  195.28    7.80
 -12 -10   0  189.78    8.40
 -12 -10   0  199.28    7.90
  12  10   0  184.78    8.30
  12  10   0  203.58    8.20
  12  10   0  190.28    7.20
  12  10   0  189.78    8.20
  12  10   0  207.48    8.30
  12  10   0  181.58    8.20
  12  10   0  202.78    8.00
 -13 -10   0   64.39    4.10
 -13 -10   0   66.79    4.30
 -13 -10   0   62.49    5.00
 -13 -10   0   61.19    4.20
  13  10   0   63.39    4.70
  13  10   0   65.59    4.60
  13  10   0   67.59    4.80
  13  10   0   55.99    4.50
  13  10   0   65.69    4.80
  13  10   0   60.69    4.30
  13  10   0   65.79    4.80
 -14 -10   0   21.60    2.50
 -14 -10   0   24.10    2.90
 -14 -10   0   29.40    2.90
 -14 -10   0   26.40    3.30
  14  10   0   27.70    3.10
  14  10   0   20.70    3.00
  14  10   0   22.70    3.20
  14  10   0   20.10    2.90
  14  10   0   22.20    3.30
 -15 -10   0   25.20    2.80
 -15 -10   0   18.70    2.80
 -15 -10   0   20.20    2.50
 -15 -10   0   21.70    3.40
  15  10   0   19.10    3.00
  15  10   0   16.60    3.10
  15  10   0   19.20    3.30
  15  10   0   20.20    3.10
  15  10   0   22.00    3.20
 -16 -10   0   27.80    3.70
 -16 -10   0   29.10    3.10
  16  10   0   25.50    3.50
  16  10   0   22.40    3.40
  16  10   0   19.60    3.30
  16  10   0   23.20    3.30
  16  10   0   22.50    3.40
 -17 -10   0   20.10    3.80
  17  10   0   21.30    5.60
  17  10   0   19.50    3.50
  17  10   0   16.20    3.30
 -18 -10   0   10.30    3.40
  18  10   0    8.90    3.20
  18  10   0   17.40    3.70
 -19 -10   0    0.80    3.30
  19  10   0   -1.50    3.20
  19  10   0   -1.40    3.00
  12 -11   0   -5.70    3.50
  12 -11   0    6.50    3.70
  11 -11   0   57.59    5.50
  11 -11   0   48.00    5.10
  10 -11   0    4.90    3.50
  10 -11   0    8.30    3.70
  10 -11   0    8.90    3.00
  10 -11   0    7.50    3.20
 -10  11   0   10.40    4.10
   9 -11   0   65.69    5.00
   9 -11   0   83.29    6.20
   9 -11   0   68.09    5.50
   9 -11   0   82.99    5.70
  -9  11   0   73.49    5.10
  -9  11   0   77.09    6.20
   8 -11   0   25.00    3.70
   8 -11   0   23.40    2.90
   8 -11   0   24.40    3.30
   8 -11   0   16.60    3.20
  -8  11   0   20.20    2.40
  -8  11   0   20.80    2.70
  -8  11   0   26.20    3.20
  -8  11   0   20.00    3.40
   7 -11   0    4.00    2.70
   7 -11   0    4.40    2.30
   7 -11   0   -2.20    2.70
   7 -11   0    0.90    2.00
  -7  11   0    3.30    2.20
  -7  11   0    1.40    1.70
  -7  11   0    2.60    2.70
  -7  11   0    1.00    2.10
  -7  11   0    3.10    1.70
   6 -11   0   54.09    3.80
   6 -11   0   60.69    4.60
   6 -11   0   62.79    3.80
   6 -11   0   60.69    5.00
   6 -11   0   58.79    4.60
  -6  11   0   66.69    4.30
  -6  11   0   58.29    4.40
  -6  11   0   62.29    3.80
  -6  11   0   47.10    4.30
  -6  11   0   58.09    4.40
   5 -11   0   -0.10    2.30
   5 -11   0    0.00    1.60
   5 -11   0    1.20    2.30
   5 -11   0   -0.20    3.50
   5 -11   0   -1.40    2.00
   5 -11   0   -1.60    2.10
   5 -11   0   -0.50    1.80
   5 -11   0    1.30    1.90
  -5  11   0    0.20    2.00
  -5  11   0    3.20    2.10
  -5  11   0   -0.50    2.00
  -5  11   0    0.90    1.50
  -5  11   0    1.60    1.60
   4 -11   0    5.20    2.00
   4 -11   0    3.90    2.20
   4 -11   0    6.70    2.70
   4 -11   0    5.00    1.30
   4 -11   0    6.70    2.10
   4 -11   0    7.10    2.40
   4 -11   0    6.40    1.80
   4 -11   0    7.30    2.40
   4 -11   0    6.40    2.10
   4 -11   0    5.50    1.60
   4 -11   0    7.60    2.20
  -4  11   0    4.60    2.10
  -4  11   0    4.10    2.10
  -4  11   0    6.10    1.80
  -4  11   0    5.60    2.20
  -4  11   0    7.00    1.70
   3 -11   0  112.49    5.60
   3 -11   0  109.99    5.60
   3 -11   0  107.19    6.40
   3 -11   0  102.89    5.60
   3 -11   0  112.79    4.50
   3 -11   0  116.39    5.90
   3 -11   0  105.79    5.60
   3 -11   0  111.69    5.00
   3 -11   0  111.99    5.40
   3 -11   0  101.99    5.60
  -3  11   0  115.29    4.80
  -3  11   0  115.29    5.60
  -3  11   0  112.69    5.00
  -3  11   0  118.09    5.60
  -3  11   0  103.99    5.90
  -3  11   0  112.89    6.40
  -3  11   0  119.99    5.70
  -3  11   0  109.69    5.50
  -3  11   0  117.69    5.40
   2 -11   0    5.10    2.10
   2 -11   0    3.90    1.70
   2 -11   0    3.30    1.90
   2 -11   0    3.20    1.50
   2 -11   0    6.70    2.00
   2 -11   0    5.50    1.80
   2 -11   0    3.20    1.90
   2 -11   0    6.10    2.10
   2 -11   0    5.70    1.20
   2 -11   0    4.50    2.20
  -2  11   0    6.00    1.90
  -2  11   0    8.20    2.40
  -2  11   0    5.50    2.00
  -2  11   0    3.40    1.70
  -2  11   0    4.40    1.80
  -2  11   0    2.20    1.30
  -2  11   0    6.60    1.60
  -2  11   0    4.80    1.50
  -2  11   0    5.10    2.00
   1 -11   0  248.48   10.00
   1 -11   0  251.27   10.80
   1 -11   0  251.47   10.10
   1 -11   0  265.47    9.50
   1 -11   0  269.77    9.30
   1 -11   0  267.27   10.20
   1 -11   0  275.17    9.20
   1 -11   0  270.57    9.80
   1 -11   0  271.77   10.10
   1 -11   0  271.37   10.00
   1 -11   0  262.67    9.10
  -1  11   0  252.77   10.40
  -1  11   0  266.37    9.90
  -1  11   0  275.97    9.90
  -1  11   0  274.37    9.70
  -1  11   0  268.27   10.10
  -1  11   0  269.87    9.30
  -1  11   0  262.37    9.90
  -1  11   0  275.27   10.90
  -1  11   0  271.87    9.90
   0 -11   0   99.19    4.10
   0 -11   0   96.09    5.00
   0 -11   0   94.29    4.70
   0 -11   0   92.69    4.90
   0 -11   0   93.49    4.30
   0 -11   0  105.09    4.90
   0 -11   0  101.79    3.90
   0 -11   0   92.09    5.00
   0 -11   0   92.59    4.80
   0 -11   0  104.89    5.80
   0  11   0  100.69    4.80
   0  11   0   93.59    4.90
   0  11   0  103.59    4.90
   0  11   0   94.69    4.70
   0  11   0   92.59    5.20
   0  11   0   95.49    5.60
   0  11   0   91.59    4.70
   0  11   0  104.09    4.10
   0  11   0   95.89    4.50
  -1 -11   0   44.30    3.30
  -1 -11   0   38.40    3.40
  -1 -11   0   45.20    3.10
  -1 -11   0   44.80    2.90
  -1 -11   0   49.40    2.70
  -1 -11   0   42.50    4.00
  -1 -11   0   41.50    3.30
  -1 -11   0   38.50    3.30
  -1 -11   0   43.80    2.30
  -1 -11   0   44.00    2.50
  -1 -11   0   42.10    3.50
   1  11   0   40.90    3.00
   1  11   0   44.00    3.30
   1  11   0   47.20    3.50
   1  11   0   42.10    4.00
   1  11   0   43.00    3.20
   1  11   0   44.90    3.70
   1  11   0   45.40    3.00
   1  11   0   38.70    3.10
  -2 -11   0   33.20    2.00
  -2 -11   0   30.10    3.20
  -2 -11   0   34.30    2.70
  -2 -11   0   37.10    3.00
  -2 -11   0   27.60    2.60
  -2 -11   0   28.50    2.50
  -2 -11   0   34.60    1.90
  -2 -11   0   35.50    2.10
  -2 -11   0   31.40    2.70
  -2 -11   0   29.50    2.30
  -2 -11   0   36.20    3.00
   2  11   0   32.80    2.80
   2  11   0   32.80    2.70
   2  11   0   34.30    2.60
   2  11   0   31.20    3.10
   2  11   0   34.90    2.80
   2  11   0   26.30    2.60
   2  11   0   41.50    3.30
   2  11   0   33.20    2.90
  -3 -11   0  101.69    3.80
  -3 -11   0  105.19    5.00
  -3 -11   0   98.59    4.60
  -3 -11   0   97.49    3.70
  -3 -11   0  102.29    4.60
  -3 -11   0   90.59    4.60
  -3 -11   0   98.79    5.00
  -3 -11   0   98.39    4.80
  -3 -11   0   97.99    3.80
  -3 -11   0   94.99    4.20
  -3 -11   0  100.99    5.60
   3  11   0  106.09    4.70
   3  11   0   95.29    4.60
   3  11   0  101.39    4.70
   3  11   0   99.89    4.50
   3  11   0   95.99    4.80
   3  11   0  105.89    5.20
   3  11   0  104.29    4.70
   3  11   0   99.99    4.80
   3  11   0   98.69    5.50
  -4 -11   0   81.69    3.40
  -4 -11   0   75.39    4.90
  -4 -11   0   78.59    4.10
  -4 -11   0   81.89    3.00
  -4 -11   0   76.69    3.10
  -4 -11   0   78.89    4.30
  -4 -11   0   75.29    4.30
  -4 -11   0   76.89    3.90
  -4 -11   0   80.89    4.30
  -4 -11   0   72.49    3.00
  -4 -11   0   82.99    4.40
   4  11   0   74.89    4.10
   4  11   0   71.29    4.00
   4  11   0   72.19    4.00
   4  11   0   83.59    4.60
   4  11   0   74.99    4.10
   4  11   0   73.09    4.10
   4  11   0   70.79    4.80
   4  11   0   74.79    3.80
  -5 -11   0   37.70    3.30
  -5 -11   0   42.40    3.10
  -5 -11   0   43.50    3.90
  -5 -11   0   44.70    3.30
  -5 -11   0   42.80    2.00
  -5 -11   0   46.20    3.40
  -5 -11   0   43.40    2.10
  -5 -11   0   43.80    3.00
  -5 -11   0   43.30    2.00
  -5 -11   0   41.20    2.30
   5  11   0   36.40    2.90
   5  11   0   46.80    3.30
   5  11   0   50.39    3.70
   5  11   0   36.80    3.10
   5  11   0   39.90    2.80
   5  11   0   36.00    3.10
   5  11   0   36.50    3.70
   5  11   0   39.70    3.20
   5  11   0   41.30    3.10
  -6 -11   0  112.09    4.90
  -6 -11   0  106.29    4.10
  -6 -11   0  112.19    4.00
  -6 -11   0  111.79    6.00
  -6 -11   0  110.09    4.00
  -6 -11   0  118.29    5.10
  -6 -11   0  107.29    5.30
  -6 -11   0  105.09    5.30
  -6 -11   0  110.39    4.10
  -6 -11   0  115.09    5.70
   6  11   0  106.89    4.00
   6  11   0  103.69    5.10
   6  11   0  107.99    4.40
   6  11   0  111.69    5.20
   6  11   0  117.29    5.70
   6  11   0  110.49    5.20
   6  11   0  111.19    5.10
   6  11   0  116.29    5.40
   6  11   0  114.09    5.90
   6  11   0  115.49    5.00
   6  11   0  109.39    4.80
  -7 -11   0   15.60    2.00
  -7 -11   0   13.20    1.50
  -7 -11   0   11.40    2.40
  -7 -11   0   15.70    1.90
  -7 -11   0   12.10    2.10
   7  11   0   11.70    2.20
   7  11   0   14.90    1.80
   7  11   0   14.30    1.60
   7  11   0   13.90    2.00
   7  11   0   12.10    1.90
   7  11   0   11.60    2.00
   7  11   0   14.40    2.20
   7  11   0   10.90    2.20
   7  11   0   13.70    1.10
   7  11   0   16.50    2.60
   7  11   0   12.60    2.40
  -8 -11   0   18.20    2.40
  -8 -11   0   19.20    2.20
  -8 -11   0   25.90    2.40
   8  11   0   26.80    2.30
   8  11   0   26.60    2.10
   8  11   0   26.30    2.60
   8  11   0   26.70    2.30
   8  11   0   22.30    2.60
   8  11   0   27.90    2.60
   8  11   0   21.40    2.90
   8  11   0   24.20    2.70
   8  11   0   25.50    1.70
   8  11   0   22.50    2.80
   8  11   0   33.60    2.80
  -9 -11   0  146.99    6.10
  -9 -11   0  138.79    6.60
  -9 -11   0  139.89    6.30
  -9 -11   0  145.99    6.10
   9  11   0  154.68    5.90
   9  11   0  148.79    6.40
   9  11   0  150.98    6.50
   9  11   0  152.38    6.60
   9  11   0  150.98    5.40
   9  11   0  158.58    7.00
   9  11   0  148.79    6.00
   9  11   0  140.39    6.50
 -10 -11   0   26.60    2.50
 -10 -11   0   25.10    2.50
 -10 -11   0   26.30    3.00
 -10 -11   0   22.40    2.40
  10  11   0   21.10    2.60
  10  11   0   24.50    3.00
  10  11   0   23.30    2.80
  10  11   0   24.00    2.30
  10  11   0   20.00    2.60
  10  11   0   23.60    2.70
  10  11   0   23.80    2.20
  10  11   0   23.70    1.80
 -11 -11   0   14.20    2.00
 -11 -11   0   12.20    2.10
 -11 -11   0    6.90    2.00
 -11 -11   0   10.30    2.30
  11  11   0   10.90    2.10
  11  11   0   10.50    2.20
  11  11   0    9.90    2.50
  11  11   0   10.30    1.80
  11  11   0   10.30    2.10
  11  11   0   13.10    2.40
  11  11   0    8.90    2.30
 -12 -11   0   -1.70    1.70
 -12 -11   0    1.40    1.70
 -12 -11   0    2.00    1.80
 -12 -11   0   -1.20    2.00
  12  11   0   -1.10    2.30
  12  11   0    1.40    1.90
  12  11   0   -1.70    2.10
  12  11   0    0.90    1.90
  12  11   0    2.00    2.00
  12  11   0   -0.40    2.00
 -13 -11   0   49.20    3.80
 -13 -11   0   51.09    3.90
 -13 -11   0   53.29    3.90
 -13 -11   0   50.39    4.20
  13  11   0   51.09    3.80
  13  11   0   42.80    3.90
  13  11   0   45.00    4.20
  13  11   0   50.69    4.00
  13  11   0   45.10    3.90
  13  11   0   53.99    4.20
 -14 -11   0   79.69    4.60
 -14 -11   0   70.49    4.80
 -14 -11   0   64.89    4.40
 -14 -11   0   77.69    5.60
  14  11   0   74.79    5.10
  14  11   0   71.09    5.30
  14  11   0   76.79    5.30
  14  11   0   79.59    4.80
  14  11   0   73.09    5.50
 -15 -11   0   -1.10    2.10
 -15 -11   0    1.20    2.60
 -15 -11   0    1.00    1.80
 -15 -11   0    0.10    2.10
  15  11   0   -2.80    2.50
  15  11   0   -1.00    2.40
  15  11   0   -2.60    2.30
  15  11   0    3.20    2.50
  15  11   0   -2.70    2.50
 -16 -11   0   -0.70    2.70
 -16 -11   0    3.20    2.30
  16  11   0   -0.80    2.60
  16  11   0    2.80    2.70
  16  11   0   -1.20    2.60
 -17 -11   0    6.70    3.20
 -17 -11   0    9.10    3.80
  17  11   0    9.90    3.20
  17  11   0    9.00    3.20
 -18 -11   0    3.70    3.20
  18  11   0    6.30    3.20
  18  11   0   -2.40    3.10
 -19 -11   0    0.60    3.10
  19  11   0    8.50    3.50
  19  11   0    0.30    3.20
  11 -12   0   42.90    5.00
  11 -12   0   53.59    5.60
  10 -12   0   -0.60    3.10
  10 -12   0   -1.50    3.40
   9 -12   0   55.49    5.30
   9 -12   0   48.30    4.80
   9 -12   0   42.80    4.30
  -9  12   0   42.60    4.10
   8 -12   0    4.50    3.10
   8 -12   0    1.30    2.40
   8 -12   0   -2.50    2.90
  -8  12   0   -3.10    2.40
   7 -12   0    8.00    2.60
   7 -12   0    7.90    3.10
   7 -12   0    9.20    3.20
  -7  12   0    8.00    2.00
  -7  12   0   10.70    2.30
  -7  12   0    6.30    2.60
   6 -12   0   35.60    3.80
   6 -12   0   43.80    4.30
   6 -12   0   48.70    4.10
  -6  12   0   44.90    3.80
  -6  12   0   43.80    3.90
  -6  12   0   50.99    4.10
  -6  12   0   54.09    4.70
  -6  12   0   44.50    3.50
   5 -12   0   10.30    2.30
   5 -12   0   19.40    3.20
   5 -12   0   15.10    3.00
   5 -12   0   19.60    2.80
  -5  12   0   15.10    2.70
  -5  12   0   18.90    2.30
  -5  12   0   20.30    2.90
  -5  12   0   19.00    3.30
  -5  12   0   17.10    2.40
   4 -12   0   11.30    2.40
   4 -12   0   16.60    3.40
   4 -12   0   13.80    2.50
   4 -12   0   11.10    2.10
   4 -12   0   13.60    2.90
   4 -12   0   13.40    2.60
  -4  12   0   11.50    2.20
  -4  12   0    9.00    1.90
  -4  12   0   10.60    2.40
  -4  12   0   10.60    2.70
  -4  12   0   12.60    2.60
   3 -12   0   10.90    2.00
   3 -12   0   17.50    2.90
   3 -12   0   10.70    2.50
   3 -12   0   12.10    2.30
   3 -12   0   17.70    2.90
   3 -12   0   14.40    2.40
  -3  12   0   15.50    2.10
  -3  12   0   11.20    2.40
  -3  12   0   19.10    2.40
  -3  12   0   16.60    2.90
  -3  12   0   11.00    2.50
  -3  12   0   16.50    3.50
   2 -12   0  147.29    6.80
   2 -12   0  148.59    6.30
   2 -12   0  150.28    6.00
   2 -12   0  143.79    5.60
   2 -12   0  143.39    6.70
   2 -12   0  137.09    6.90
   2 -12   0  153.38    6.90
  -2  12   0  153.38    8.30
  -2  12   0  149.79    5.90
  -2  12   0  162.28    6.60
  -2  12   0  148.89    6.20
  -2  12   0  148.29    6.60
  -2  12   0  139.89    7.50
  -2  12   0  137.79    7.10
  -2  12   0  155.18    6.80
   1 -12   0  208.08    8.50
   1 -12   0  223.28    8.70
   1 -12   0  200.98    9.20
   1 -12   0  207.68    8.80
   1 -12   0  212.08    8.20
   1 -12   0  214.48    7.80
   1 -12   0  212.08    8.90
   1 -12   0  200.48   10.40
   1 -12   0  221.68    8.70
   1 -12   0  217.08    8.10
  -1  12   0  218.68    7.80
  -1  12   0  214.88    8.70
  -1  12   0  212.28    8.10
  -1  12   0  209.08    8.50
  -1  12   0  210.58    9.10
  -1  12   0  221.18    8.50
  -1  12   0  218.08    9.50
  -1  12   0  218.98    8.70
  -1  12   0  234.28    8.70
   0 -12   0   18.30    2.50
   0 -12   0   16.40    2.30
   0 -12   0   18.20    2.40
   0 -12   0   21.60    2.40
   0 -12   0   17.00    2.40
   0 -12   0   17.30    1.80
   0 -12   0   17.00    2.10
   0 -12   0   19.40    2.10
   0 -12   0   13.80    2.70
   0 -12   0   18.80    2.60
   0  12   0   17.50    2.30
   0  12   0   20.00    2.60
   0  12   0   20.70    3.00
   0  12   0   19.60    2.20
   0  12   0   18.80    1.70
   0  12   0   22.00    2.90
   0  12   0   16.20    2.20
   0  12   0   17.10    2.30
   0  12   0   19.20    2.50
  -1 -12   0  133.09    6.90
  -1 -12   0  127.29    5.60
  -1 -12   0  122.09    5.90
  -1 -12   0  134.19    6.10
  -1 -12   0  133.19    6.00
  -1 -12   0  137.39    5.30
  -1 -12   0  127.69    6.10
  -1 -12   0  139.79    6.30
  -1 -12   0  123.49    5.00
   1  12   0  137.79    5.90
   1  12   0  135.19    6.20
   1  12   0  129.29    6.00
   1  12   0  132.79    5.90
   1  12   0  129.79    5.80
   1  12   0  129.79    6.40
   1  12   0  128.19    6.80
   1  12   0  128.39    5.70
  -2 -12   0  172.98    7.50
  -2 -12   0  189.68    7.40
  -2 -12   0  181.08    6.40
  -2 -12   0  166.58    7.50
  -2 -12   0  188.68    6.50
  -2 -12   0  176.68    6.60
  -2 -12   0  184.18    7.30
  -2 -12   0  179.78    8.40
  -2 -12   0  173.28    7.60
  -2 -12   0  184.88    6.90
   2  12   0  173.88    7.30
   2  12   0  178.58    7.40
   2  12   0  177.58    7.40
   2  12   0  181.58    7.10
   2  12   0  175.38    8.20
   2  12   0  172.38    7.30
   2  12   0  180.28    7.10
   2  12   0  176.08    7.80
  -3 -12   0    1.70    1.80
  -3 -12   0    0.30    0.90
  -3 -12   0    1.80    2.00
  -3 -12   0    1.50    1.80
  -3 -12   0    0.40    1.10
  -3 -12   0    0.00    1.30
  -3 -12   0    2.40    1.70
  -3 -12   0    0.60    1.50
  -3 -12   0    0.60    2.00
   3  12   0   -0.60    1.60
   3  12   0    1.70    1.60
   3  12   0    0.20    1.80
   3  12   0    1.80    1.50
   3  12   0    2.00    1.60
   3  12   0    0.50    1.40
   3  12   0    0.90    1.80
   3  12   0   -0.90    1.40
   3  12   0    1.50    1.80
  -4 -12   0   67.19    3.90
  -4 -12   0   71.29    5.00
  -4 -12   0   67.39    4.50
  -4 -12   0   70.89    4.10
  -4 -12   0   76.89    4.40
  -4 -12   0   72.09    3.40
  -4 -12   0   63.39    3.20
   4  12   0   66.09    4.10
   4  12   0   70.39    4.90
   4  12   0   67.79    4.00
   4  12   0   68.79    4.00
   4  12   0   71.19    3.90
   4  12   0   69.69    4.60
   4  12   0   66.19    4.10
   4  12   0   69.89    4.20
  -5 -12   0    6.10    1.30
  -5 -12   0    6.10    2.70
  -5 -12   0    6.20    2.00
  -5 -12   0    7.90    1.70
  -5 -12   0    7.30    1.80
   5  12   0    8.00    1.90
   5  12   0    7.30    1.90
   5  12   0    5.60    1.80
   5  12   0    9.10    2.00
   5  12   0    5.50    1.90
   5  12   0    6.50    2.20
   5  12   0    9.10    1.70
   5  12   0    8.10    2.30
  -6 -12   0   15.60    2.10
  -6 -12   0   15.20    2.10
  -6 -12   0   10.00    2.20
   6  12   0   14.00    2.10
   6  12   0   14.20    2.20
   6  12   0    9.00    2.10
   6  12   0   13.50    2.60
   6  12   0   13.40    2.10
   6  12   0    9.80    2.40
   6  12   0   11.70    2.10
   6  12   0   10.80    2.50
   6  12   0   14.50    1.90
  -7 -12   0  170.48    7.00
  -7 -12   0  171.48    7.40
  -7 -12   0  159.58    7.00
   7  12   0  169.68    6.80
   7  12   0  191.18    7.40
   7  12   0  181.28    7.80
   7  12   0  169.18    6.40
   7  12   0  166.88    7.20
   7  12   0  161.58    7.40
   7  12   0  172.98    7.30
   7  12   0  189.28    7.30
   7  12   0  176.08    7.00
  -8 -12   0    0.60    1.60
  -8 -12   0   -1.70    1.40
  -8 -12   0    1.10    1.80
   8  12   0    1.00    1.60
   8  12   0   -0.60    1.90
   8  12   0    0.00    1.20
   8  12   0    0.30    1.60
   8  12   0   -2.00    1.60
   8  12   0   -1.20    2.00
   8  12   0   -0.50    1.40
   8  12   0   -0.20    1.70
  -9 -12   0   14.60    2.20
  -9 -12   0   12.70    2.40
  -9 -12   0   13.30    2.10
   9  12   0   10.80    2.20
   9  12   0   13.00    2.20
   9  12   0   11.80    2.00
   9  12   0   18.80    2.00
   9  12   0   12.40    2.30
   9  12   0   10.40    2.30
   9  12   0   12.40    2.70
   9  12   0   17.90    2.10
 -10 -12   0   18.90    2.40
 -10 -12   0   25.70    3.10
 -10 -12   0   23.40    2.50
  10  12   0   22.90    2.30
  10  12   0   21.40    3.00
  10  12   0   25.20    2.80
  10  12   0   21.30    2.30
  10  12   0   21.80    2.70
  10  12   0   26.40    2.50
  10  12   0   19.40    2.90
  10  12   0   21.10    2.80
 -11 -12   0   23.40    2.60
 -11 -12   0   20.80    2.80
 -11 -12   0   24.70    2.60
 -11 -12   0   23.00    2.50
  11  12   0   21.40    3.20
  11  12   0   21.80    2.70
  11  12   0   21.70    2.30
  11  12   0   22.30    2.50
  11  12   0   25.40    2.90
  11  12   0   19.90    2.90
  11  12   0   24.20    2.90
 -12 -12   0   35.60    3.50
 -12 -12   0   35.80    3.10
 -12 -12   0   38.60    3.20
 -12 -12   0   33.30    3.00
  12  12   0   36.10    3.40
  12  12   0   37.60    3.10
  12  12   0   35.10    3.70
  12  12   0   42.80    3.80
  12  12   0   34.90    3.60
  12  12   0   34.70    3.30
 -13 -12   0    9.50    2.20
 -13 -12   0    4.20    2.50
 -13 -12   0   10.50    2.30
 -13 -12   0    7.10    2.00
  13  12   0    7.70    2.30
  13  12   0    8.90    2.60
  13  12   0    9.30    2.60
  13  12   0    3.60    2.40
  13  12   0    6.10    2.60
 -14 -12   0   12.90    2.30
 -14 -12   0   11.80    2.50
 -14 -12   0   15.50    3.10
 -14 -12   0   14.80    2.60
  14  12   0   13.40    2.90
  14  12   0   12.00    2.80
  14  12   0    7.40    2.70
  14  12   0   12.90    3.10
  14  12   0   16.70    2.70
 -15 -12   0   48.80    3.80
 -15 -12   0   47.10    4.40
 -15 -12   0   41.20    3.70
  15  12   0   40.50    4.20
  15  12   0   43.70    3.90
  15  12   0   43.00    4.20
  15  12   0   42.00    4.00
 -16 -12   0   -1.50    2.70
 -16 -12   0   -2.30    2.20
  16  12   0    3.70    2.70
  16  12   0   -3.20    2.80
 -17 -12   0   10.60    3.30
  17  12   0   11.40    3.20
  17  12   0    9.80    3.30
 -18 -12   0    5.80    3.40
  18  12   0    4.60    3.50
  18  12   0   13.30    3.40
 -19 -12   0   44.30    6.40
  19  12   0   43.40    4.70
  19  12   0   39.10    4.80
  11 -13   0   -1.20    6.30
  10 -13   0   -1.70    3.80
  10 -13   0   -1.30    3.60
   9 -13   0    0.00    3.60
   9 -13   0   -4.90    2.90
  -9  13   0   -1.70    2.60
   8 -13   0   34.80    4.00
   8 -13   0   27.90    4.40
   8 -13   0   40.90    4.60
  -8  13   0   37.10    4.00
   7 -13   0   10.20    3.50
   7 -13   0   13.20    3.60
   7 -13   0   10.00    2.90
  -7  13   0    7.10    2.70
   6 -13   0    3.30    2.90
   6 -13   0    7.10    2.80
   6 -13   0    8.00    2.60
  -6  13   0    7.90    2.80
  -6  13   0   11.80    2.20
  -6  13   0   11.50    2.40
   5 -13   0   39.70    4.00
   5 -13   0   48.20    4.50
   5 -13   0   39.40    4.10
  -5  13   0   45.40    4.10
  -5  13   0   49.70    4.10
  -5  13   0   45.10    4.10
  -5  13   0   47.70    3.70
   4 -13   0   10.30    2.90
   4 -13   0    7.20    2.50
   4 -13   0    6.10    2.80
   4 -13   0   11.60    2.50
  -4  13   0    7.10    2.50
  -4  13   0   11.60    2.50
  -4  13   0    6.30    1.90
  -4  13   0    8.60    2.30
   3 -13   0  112.69    6.20
   3 -13   0  115.19    5.90
   3 -13   0  121.19    6.20
   3 -13   0  125.59    6.40
  -3  13   0  106.89    6.20
  -3  13   0  111.39    5.90
  -3  13   0  132.69    7.10
  -3  13   0  124.09    5.50
  -3  13   0  120.99    6.30
   2 -13   0  196.38    8.20
   2 -13   0  175.58    8.30
   2 -13   0  182.78    8.10
   2 -13   0  182.58    7.50
   2 -13   0  180.38    8.00
  -2  13   0  191.58    7.50
  -2  13   0  171.98    8.40
  -2  13   0  190.28    7.90
  -2  13   0  169.28    7.70
  -2  13   0  197.98    8.20
   1 -13   0    1.00    2.10
   1 -13   0    1.80    1.80
   1 -13   0    0.10    1.70
   1 -13   0    3.40    2.30
   1 -13   0    3.50    2.30
  -1  13   0    0.40    2.30
  -1  13   0   -0.30    1.50
  -1  13   0    0.80    2.20
  -1  13   0    0.90    2.00
  -1  13   0    4.70    1.70
   0 -13   0  200.98    8.10
   0 -13   0  204.18    7.70
   0 -13   0  191.28    8.50
   0 -13   0  201.08    8.40
   0 -13   0  206.48    8.40
   0  13   0  207.38    8.00
   0  13   0  201.58    8.20
   0  13   0  201.68    8.20
   0  13   0  201.08    8.90
   0  13   0  203.78    8.50
   0  13   0  207.48    8.40
   0  13   0  191.38    8.40
  -1 -13   0  136.29    6.20
  -1 -13   0  128.99    5.80
  -1 -13   0  123.89    6.30
  -1 -13   0  129.49    5.80
  -1 -13   0  134.59    6.20
   1  13   0  123.39    6.30
   1  13   0  135.69    6.00
   1  13   0  127.59    6.20
   1  13   0  117.89    5.80
   1  13   0  136.29    6.10
   1  13   0  130.39    6.00
   1  13   0  128.69    6.80
  -2 -13   0  106.89    5.50
  -2 -13   0  104.39    5.50
  -2 -13   0  109.99    5.70
  -2 -13   0  106.29    5.00
   2  13   0  114.99    5.60
   2  13   0  105.09    5.60
   2  13   0  118.79    5.70
   2  13   0  110.89    5.40
   2  13   0  103.69    5.20
   2  13   0  107.79    5.20
   2  13   0  106.49    6.00
  -3 -13   0  125.09    6.20
  -3 -13   0  137.89    5.70
  -3 -13   0  133.69    6.60
  -3 -13   0  131.69    6.20
   3  13   0  152.48    6.30
   3  13   0  133.89    6.00
   3  13   0  136.89    6.20
   3  13   0  139.29    6.30
   3  13   0  140.39    6.40
   3  13   0  147.59    6.40
   3  13   0  138.99    6.80
  -4 -13   0    8.90    2.10
  -4 -13   0    8.80    2.20
  -4 -13   0   10.30    2.00
   4  13   0    6.80    2.10
   4  13   0    8.70    2.10
   4  13   0    6.10    1.90
   4  13   0    7.60    2.10
   4  13   0    9.10    2.20
   4  13   0    7.30    1.80
   4  13   0    9.40    1.90
   4  13   0   13.20    2.70
  -5 -13   0   59.99    4.00
  -5 -13   0   63.09    4.00
  -5 -13   0   60.09    4.40
   5  13   0   68.39    4.30
   5  13   0   66.79    4.30
   5  13   0   58.99    4.10
   5  13   0   56.39    4.20
   5  13   0   64.29    4.80
   5  13   0   59.49    4.10
   5  13   0   64.89    3.80
  -6 -13   0  198.28    8.60
  -6 -13   0  221.28    8.40
  -6 -13   0  214.58    8.20
   6  13   0  210.58    8.50
   6  13   0  204.68    8.30
   6  13   0  200.58    8.40
   6  13   0  214.58    8.40
   6  13   0  200.88    8.40
   6  13   0  199.38    7.90
  -7 -13   0   26.40    2.70
  -7 -13   0   29.30    3.00
  -7 -13   0   25.00    2.70
   7  13   0   31.40    3.10
   7  13   0   33.20    3.00
   7  13   0   28.80    3.00
   7  13   0   29.30    2.60
   7  13   0   33.50    2.90
   7  13   0   28.10    3.30
   7  13   0   30.20    2.90
  -8 -13   0    2.90    2.10
  -8 -13   0    0.80    1.70
  -8 -13   0    1.10    1.60
   8  13   0    0.00    2.40
   8  13   0    1.40    1.40
   8  13   0    2.90    2.10
   8  13   0    0.00    1.80
   8  13   0   -1.50    1.70
   8  13   0    2.80    1.80
   8  13   0    1.50    1.70
   8  13   0    0.10    1.70
  -9 -13   0  152.08    6.50
  -9 -13   0  142.79    6.50
  -9 -13   0  140.19    7.10
   9  13   0  143.89    6.40
   9  13   0  148.19    6.80
   9  13   0  150.28    6.80
   9  13   0  146.89    6.90
   9  13   0  153.68    7.00
   9  13   0  151.68    6.30
   9  13   0  151.48    5.90
   9  13   0  150.08    7.30
 -10 -13   0    8.20    2.00
 -10 -13   0    8.80    2.60
 -10 -13   0    7.90    2.10
  10  13   0    8.40    2.40
  10  13   0    6.40    1.90
  10  13   0    7.00    2.80
  10  13   0    7.00    2.10
  10  13   0    5.80    2.40
  10  13   0    8.20    2.40
  10  13   0   10.80    1.90
  10  13   0    9.30    2.00
 -11 -13   0  375.16   13.90
 -11 -13   0  389.66   13.90
 -11 -13   0  370.16   14.50
  11  13   0  375.46   13.60
  11  13   0  409.96   14.40
  11  13   0  398.46   14.40
  11  13   0  391.36   13.80
  11  13   0  416.26   14.50
  11  13   0  390.96   14.60
  11  13   0  383.76   13.50
  11  13   0  381.46   14.40
 -12 -13   0   15.70    2.40
 -12 -13   0   21.20    2.70
 -12 -13   0   18.60    2.60
 -12 -13   0   16.70    2.90
  12  13   0   20.40    3.00
  12  13   0   21.80    3.00
  12  13   0   20.50    3.00
  12  13   0   21.00    2.50
  12  13   0   16.80    3.20
  12  13   0   15.70    2.90
 -13 -13   0    7.50    2.30
 -13 -13   0    4.70    2.10
 -13 -13   0    1.80    1.80
 -13 -13   0    7.40    2.80
  13  13   0    4.40    2.40
  13  13   0    4.40    2.60
  13  13   0    6.10    2.90
  13  13   0    3.60    2.10
  13  13   0    8.80    2.60
 -14 -13   0   41.70    3.60
 -14 -13   0   44.40    4.40
 -14 -13   0   38.00    3.50
  14  13   0   43.20    4.00
  14  13   0   31.70    3.90
  14  13   0   43.70    3.70
  14  13   0   43.50    4.10
 -15 -13   0    6.70    3.00
 -15 -13   0    7.70    2.50
  15  13   0    8.40    2.70
  15  13   0    5.40    3.10
 -16 -13   0   30.20    4.20
  16  13   0   30.00    3.60
  16  13   0   25.10    3.90
 -17 -13   0   17.90    3.70
  17  13   0    4.70    3.50
  17  13   0   19.70    3.50
 -18 -13   0   10.40    3.70
  18  13   0    5.50    3.50
  18  13   0   11.10    3.40
  10 -14   0    2.90    4.30
   9 -14   0   51.39    5.60
   8 -14   0  136.19    8.20
   8 -14   0  125.19    8.10
  -8  14   0  132.29    7.50
   7 -14   0   29.20    4.40
   7 -14   0   39.60    4.70
  -7  14   0   33.20    4.00
   6 -14   0    0.30    2.90
   6 -14   0   -1.60    2.30
   6 -14   0   -6.60    2.90
  -6  14   0   -1.60    2.60
   5 -14   0    1.30    2.90
   5 -14   0    4.50    2.50
   5 -14   0    4.30    3.10
  -5  14   0    3.40    2.10
  -5  14   0    3.20    1.90
  -5  14   0    4.70    2.60
   4 -14   0  165.98    8.10
   4 -14   0  163.38    8.00
   4 -14   0  159.18    7.90
  -4  14   0  167.78    7.60
  -4  14   0  156.88    7.00
  -4  14   0  156.48    7.80
   3 -14   0  141.39    7.20
   3 -14   0  142.69    7.40
   3 -14   0  138.39    7.10
  -3  14   0  147.69    6.90
  -3  14   0  144.69    7.30
  -3  14   0  135.49    7.00
  -3  14   0  147.09    6.50
   2 -14   0  103.79    6.00
   2 -14   0   88.29    5.60
   2 -14   0  103.79    5.90
  -2  14   0   89.99    5.30
  -2  14   0   97.79    5.70
  -2  14   0  104.79    5.20
  -2  14   0   92.29    5.90
   1 -14   0   70.09    5.10
   1 -14   0   67.29    4.70
   1 -14   0   67.49    5.30
   1 -14   0   76.39    5.00
  -1  14   0   67.99    4.30
  -1  14   0   64.59    4.80
  -1  14   0   68.69    5.10
  -1  14   0   71.29    4.60
   0 -14   0  101.99    5.90
   0 -14   0  104.89    5.70
   0 -14   0  110.99    5.90
   0 -14   0  101.09    5.50
   0  14   0   93.79    5.30
   0  14   0   98.79    5.50
   0  14   0   97.39    5.80
   0  14   0  102.49    5.10
  -1 -14   0   15.00    2.50
  -1 -14   0   18.50    2.90
  -1 -14   0   12.80    2.30
  -1 -14   0   15.00    2.60
   1  14   0   12.80    2.20
   1  14   0   10.70    2.30
   1  14   0   12.30    2.60
   1  14   0   16.30    2.40
  -2 -14   0   74.09    5.10
  -2 -14   0   62.19    4.10
  -2 -14   0   63.29    4.50
  -2 -14   0   65.39    4.60
   2  14   0   65.09    4.30
   2  14   0   67.69    4.30
   2  14   0   73.49    5.10
   2  14   0   66.09    4.40
   2  14   0   66.29    4.80
   2  14   0   72.99    4.70
  -3 -14   0  213.08    8.60
  -3 -14   0  222.08    8.60
  -3 -14   0  203.28    8.90
   3  14   0  196.98    8.60
   3  14   0  205.48    8.80
   3  14   0  210.98    8.40
   3  14   0  211.58    8.30
   3  14   0  206.88    8.60
   3  14   0  202.08    8.70
  -4 -14   0   41.10    3.80
  -4 -14   0   35.00    3.60
  -4 -14   0   36.20    3.20
   4  14   0   32.20    3.20
   4  14   0   41.30    3.60
   4  14   0   35.00    3.10
   4  14   0   33.40    3.10
   4  14   0   35.20    3.20
   4  14   0   36.10    3.00
   4  14   0   42.40    3.60
  -5 -14   0   41.40    3.60
  -5 -14   0   40.70    3.80
  -5 -14   0   37.90    3.20
   5  14   0   43.40    3.60
   5  14   0   43.10    3.50
   5  14   0   42.90    3.20
   5  14   0   45.40    3.50
   5  14   0   42.40    3.60
   5  14   0   44.10    3.80
   5  14   0   41.00    3.50
  -6 -14   0   39.50    3.50
  -6 -14   0   39.00    3.30
  -6 -14   0   42.50    3.80
   6  14   0   36.80    3.40
   6  14   0   40.60    3.10
   6  14   0   40.50    3.50
   6  14   0   41.30    3.50
   6  14   0   45.30    3.80
   6  14   0   41.80    3.50
  -7 -14   0  138.29    7.00
  -7 -14   0  134.69    6.50
  -7 -14   0  142.99    6.50
   7  14   0  141.79    6.80
   7  14   0  150.38    6.80
   7  14   0  145.79    6.70
   7  14   0  149.59    6.20
   7  14   0  145.99    6.90
   7  14   0  139.79    6.80
  -8 -14   0    6.40    2.00
  -8 -14   0    4.70    2.00
  -8 -14   0    0.80    2.20
   8  14   0    5.50    2.30
   8  14   0    2.60    1.80
   8  14   0    4.00    2.30
   8  14   0    6.40    2.20
   8  14   0    4.40    2.70
   8  14   0    2.80    1.90
   8  14   0    4.60    2.00
  -9 -14   0    8.20    2.10
  -9 -14   0    6.80    2.60
  -9 -14   0    8.80    2.20
   9  14   0    9.40    2.10
   9  14   0    4.80    2.30
   9  14   0   11.00    2.30
   9  14   0   10.00    2.60
   9  14   0   12.60    2.60
   9  14   0    6.10    2.10
   9  14   0    6.80    2.90
 -10 -14   0  266.67   10.20
 -10 -14   0  257.47   10.20
 -10 -14   0  281.47   10.90
  10  14   0  255.27   10.60
  10  14   0  269.17   10.00
  10  14   0  277.57   10.50
  10  14   0  268.67   10.60
  10  14   0  250.47   10.70
  10  14   0  260.37   10.10
  10  14   0  250.07   10.50
 -11 -14   0  288.77   10.70
 -11 -14   0  285.47   10.80
 -11 -14   0  267.87   11.30
  11  14   0  274.97   11.10
  11  14   0  285.27   11.60
  11  14   0  276.07   10.50
  11  14   0  300.67   11.40
  11  14   0  266.57   12.10
  11  14   0  278.57   10.70
  11  14   0  280.97   11.20
  11  14   0  265.37   11.00
 -12 -14   0    9.60    2.80
 -12 -14   0    8.10    2.40
 -12 -14   0    8.40    2.10
  12  14   0    7.70    3.00
  12  14   0    6.80    2.10
  12  14   0    5.80    2.50
  12  14   0   12.40    2.70
  12  14   0    4.90    2.70
 -13 -14   0    2.90    2.30
 -13 -14   0    6.30    2.80
  13  14   0    5.10    2.60
  13  14   0    5.40    2.90
  13  14   0   10.30    2.30
 -14 -14   0    5.20    2.50
 -14 -14   0    4.20    2.80
  14  14   0    6.40    3.30
  14  14   0    6.70    2.50
 -15 -14   0   40.60    3.80
 -15 -14   0   30.00    4.00
  15  14   0   45.50    3.90
  15  14   0   38.20    4.40
 -16 -14   0    0.40    3.00
  16  14   0    0.50    2.50
  16  14   0    0.20    3.30
 -17 -14   0    3.70    3.40
  17  14   0    5.10    3.40
  17  14   0    6.70    3.00
 -18 -14   0   20.50    4.50
  18  14   0   17.70    3.70
  18  14   0   11.10    3.80
   8 -15   0   95.19    7.50
   7 -15   0    1.70    3.50
   7 -15   0   10.50    4.00
   6 -15   0   75.59    6.30
   6 -15   0   85.99    6.40
  -6  15   0   79.69    6.50
   5 -15   0   -0.20    3.10
   5 -15   0   -1.00    3.00
  -5  15   0    1.70    2.80
   4 -15   0   82.39    6.30
   4 -15   0   85.09    5.90
   4 -15   0   79.49    6.20
  -4  15   0   83.99    7.00
  -4  15   0   86.59    5.00
  -4  15   0   85.59    5.90
   3 -15   0   50.99    4.70
   3 -15   0   42.80    4.30
   3 -15   0   44.80    4.20
  -3  15   0   42.00    3.70
  -3  15   0   55.09    4.60
  -3  15   0   59.79    4.10
   2 -15   0    9.10    3.00
   2 -15   0   13.20    2.70
   2 -15   0   13.70    3.00
  -2  15   0    7.90    2.70
  -2  15   0    8.50    2.30
  -2  15   0    7.40    2.70
  -2  15   0   13.80    2.40
   1 -15   0  105.89    6.40
   1 -15   0  120.09    6.40
   1 -15   0  110.19    6.20
  -1  15   0  105.69    6.00
  -1  15   0  114.39    6.50
  -1  15   0  117.69    5.70
  -1  15   0  108.89    6.00
   0 -15   0   38.60    3.80
   0 -15   0   41.50    3.80
   0 -15   0   39.40    3.60
   0  15   0   44.40    3.40
   0  15   0   35.50    3.50
   0  15   0   38.30    3.50
   0  15   0   35.30    3.90
  -1 -15   0    4.40    2.60
  -1 -15   0    9.10    2.60
  -1 -15   0    7.50    3.90
  -1 -15   0    5.30    2.20
   1  15   0    5.80    2.40
   1  15   0   10.40    2.20
   1  15   0    7.20    2.20
   1  15   0    2.60    2.50
  -2 -15   0  314.47   11.60
  -2 -15   0  295.57   11.80
  -2 -15   0  304.17   11.50
   2  15   0  284.37   11.20
   2  15   0  289.27   11.40
   2  15   0  294.27   11.70
   2  15   0  294.97   11.30
  -3 -15   0   45.30    4.00
  -3 -15   0   50.09    3.90
  -3 -15   0   38.90    3.60
   3  15   0   49.00    3.70
   3  15   0   40.20    3.80
   3  15   0   46.80    4.10
   3  15   0   42.50    3.50
  -4 -15   0    2.30    2.20
  -4 -15   0    6.20    2.10
  -4 -15   0    4.70    2.40
   4  15   0    5.00    2.20
   4  15   0    4.50    2.00
   4  15   0    2.50    2.10
   4  15   0    3.80    2.30
  -5 -15   0   18.20    2.60
  -5 -15   0   15.50    2.60
  -5 -15   0   15.40    2.80
   5  15   0   14.30    2.40
   5  15   0   12.30    2.50
   5  15   0   15.30    2.60
   5  15   0   17.60    2.90
   5  15   0   15.10    2.50
   5  15   0   18.10    3.00
  -6 -15   0    9.40    2.70
  -6 -15   0   11.40    2.40
  -6 -15   0    7.40    2.10
   6  15   0    8.50    2.50
   6  15   0   10.90    2.30
   6  15   0    7.10    2.30
   6  15   0    9.70    2.30
   6  15   0    9.70    2.60
   6  15   0   11.30    2.30
   6  15   0    5.30    2.20
  -7 -15   0   58.69    4.80
  -7 -15   0   55.29    4.10
  -7 -15   0   53.49    4.20
   7  15   0   49.00    4.00
   7  15   0   46.20    3.90
   7  15   0   44.50    3.80
   7  15   0   58.89    4.60
   7  15   0   49.50    4.30
   7  15   0   52.09    3.90
  -8 -15   0    1.60    1.80
  -8 -15   0   -1.10    2.20
  -8 -15   0    1.10    2.00
   8  15   0   -0.50    2.10
   8  15   0   -0.10    1.90
   8  15   0    0.10    2.20
   8  15   0   -2.10    2.10
   8  15   0    0.20    2.00
   8  15   0   -2.10    2.30
  -9 -15   0   -0.50    2.10
  -9 -15   0    1.00    2.30
  -9 -15   0    0.60    1.80
   9  15   0    4.70    2.10
   9  15   0   -1.90    1.90
   9  15   0    1.90    2.30
   9  15   0   -2.20    2.70
   9  15   0    0.20    2.30
   9  15   0    1.20    2.20
 -10 -15   0  115.29    6.50
 -10 -15   0  104.19    5.80
 -10 -15   0  107.79    5.70
  10  15   0  104.49    7.70
  10  15   0   96.09    6.70
  10  15   0  102.89    6.00
  10  15   0  108.89    6.30
  10  15   0  108.49    6.10
  10  15   0  104.89    5.70
 -11 -15   0    1.40    1.90
 -11 -15   0    1.00    2.20
 -11 -15   0    0.60    2.60
  11  15   0    1.10    2.40
  11  15   0   -0.90    2.60
  11  15   0   -1.80    2.70
  11  15   0    0.90    2.00
 -12 -15   0   17.40    2.80
 -12 -15   0   16.10    3.20
  12  15   0   20.90    3.80
 -13 -15   0    9.10    2.60
 -13 -15   0   10.20    3.00
  13  15   0    7.20    3.30
 -14 -15   0    4.00    2.50
 -14 -15   0    7.40    3.20
  14  15   0   -2.00    3.00
 -15 -15   0    4.00    3.20
  15  15   0    1.70    3.30
 -16 -15   0    6.90    3.40
  16  15   0    8.10    3.70
 -17 -15   0    8.00    3.60
  17  15   0   -0.20    3.50
   7 -16   0   13.00    4.10
   6 -16   0    9.00    3.90
   6 -16   0    7.30    4.10
   5 -16   0   -2.30    3.20
   5 -16   0   -1.70    3.30
   4 -16   0   34.80    4.30
   4 -16   0   34.60    4.40
   3 -16   0    9.90    3.50
   3 -16   0   15.80    3.50
  -3  16   0    8.10    3.00
  -3  16   0   15.00    2.50
   2 -16   0  123.99    6.90
   2 -16   0  139.39    7.60
   2 -16   0  128.89    8.70
  -2  16   0  116.19    7.10
  -2  16   0  132.29    6.90
  -2  16   0  139.59    6.50
   1 -16   0    0.60    3.20
   1 -16   0    2.90    2.80
   1 -16   0    4.10    2.50
  -1  16   0    2.10    2.10
  -1  16   0    5.40    2.20
  -1  16   0    4.40    2.90
   0 -16   0   67.39    5.30
   0 -16   0   69.99    5.40
   0  16   0   68.69    4.70
   0  16   0   60.69    4.80
   0  16   0   70.79    5.20
   0  16   0   70.09    5.50
  -1 -16   0   -2.20    2.30
  -1 -16   0    2.50    2.20
   1  16   0    6.40    2.20
   1  16   0   -1.10    2.60
   1  16   0    1.50    1.90
   1  16   0    1.00    2.30
  -2 -16   0   21.90    3.00
  -2 -16   0   20.10    3.20
   2  16   0   16.60    3.30
   2  16   0   23.30    2.90
   2  16   0   19.70    2.90
   2  16   0   27.20    3.00
  -3 -16   0   53.09    4.20
  -3 -16   0   51.39    4.60
  -3 -16   0   47.40    4.40
   3  16   0   57.09    4.60
   3  16   0   51.79    4.40
   3  16   0   52.69    4.00
   3  16   0   64.29    4.40
  -4 -16   0   21.80    3.30
  -4 -16   0   25.70    3.30
  -4 -16   0   27.20    3.10
   4  16   0   27.00    3.10
   4  16   0   27.30    3.80
   4  16   0   22.00    3.30
   4  16   0   27.30    3.20
  -5 -16   0    2.10    2.10
  -5 -16   0    4.10    2.60
  -5 -16   0    4.80    2.40
   5  16   0    5.70    2.60
   5  16   0    6.10    2.30
   5  16   0    6.20    2.30
  -6 -16   0   16.60    2.60
  -6 -16   0   22.50    3.30
  -6 -16   0   13.30    2.80
   6  16   0   16.50    2.80
   6  16   0   17.50    2.80
   6  16   0   19.00    3.00
   6  16   0   17.40    2.70
  -7 -16   0    0.30    1.90
  -7 -16   0    0.90    2.40
  -7 -16   0    1.60    2.20
   7  16   0   -0.50    2.00
   7  16   0    2.90    2.40
   7  16   0   -2.10    2.20
  -8 -16   0   12.90    2.80
  -8 -16   0   12.00    2.50
  -8 -16   0   12.80    2.60
   8  16   0   12.90    3.00
   8  16   0   13.10    2.80
   8  16   0   12.10    2.50
  -9 -16   0    0.00    2.40
  -9 -16   0   -1.10    1.90
  -9 -16   0    3.30    2.30
   9  16   0    2.30    2.20
   9  16   0    0.50    2.60
   9  16   0    0.90    2.20
 -10 -16   0   27.70    3.70
 -10 -16   0   29.70    3.30
  10  16   0   21.60    3.70
  10  16   0   27.90    3.20
  10  16   0   35.30    4.20
 -11 -16   0   12.10    2.70
 -11 -16   0    4.50    2.70
  11  16   0    6.20    3.00
  11  16   0    4.60    2.30
 -12 -16   0   14.30    2.90
 -12 -16   0   10.20    3.10
  12  16   0   14.60    3.70
 -13 -16   0    0.90    2.90
 -13 -16   0    2.00    2.40
  13  16   0   -1.50    3.20
 -14 -16   0   24.80    4.00
  14  16   0   26.80    4.40
 -15 -16   0    5.10    3.20
  15  16   0   -1.50    3.40
 -16 -16   0   -1.40    3.30
  16  16   0    1.90    3.60
   6 -17   0   19.30    4.50
   5 -17   0    6.60    3.70
   4 -17   0   -3.50    3.00
   4 -17   0   -1.80    3.20
   3 -17   0   10.90    3.70
   2 -17   0   45.80    4.70
  -2  17   0   41.70    3.70
   1 -17   0   29.30    4.10
  -1  17   0   28.50    3.10
   0 -17   0   38.80    4.30
   0  17   0   32.40    4.20
   0  17   0   32.90    3.20
   0  17   0   23.00    3.30
  -1 -17   0    1.10    2.60
   1  17   0    2.30    2.10
   1  17   0   -2.40    2.90
   1  17   0    3.40    2.20
  -2 -17   0    5.50    2.80
   2  17   0    5.20    2.30
   2  17   0    2.40    2.10
   2  17   0    5.10    2.70
  -3 -17   0   -1.30    2.40
   3  17   0    1.00    2.10
   3  17   0    0.10    2.10
   3  17   0   -4.80    2.40
  -4 -17   0    6.70    3.00
  -4 -17   0    3.60    2.60
   4  17   0   11.30    2.50
   4  17   0    6.20    2.40
   4  17   0    4.70    3.00
  -5 -17   0   19.90    3.20
   5  17   0   25.90    3.20
   5  17   0   22.30    3.10
   5  17   0   17.80    3.40
  -6 -17   0    2.80    2.80
  -6 -17   0   -1.30    2.30
   6  17   0    1.10    2.40
   6  17   0    0.70    2.20
   6  17   0    0.80    2.10
   6  17   0   -3.10    2.60
  -7 -17   0   65.49    4.90
  -7 -17   0   67.89    5.70
   7  17   0   59.89    4.70
   7  17   0   61.09    5.00
   7  17   0   58.09    5.00
  -8 -17   0   32.80    3.50
  -8 -17   0   33.40    3.90
   8  17   0   28.10    3.40
   8  17   0   31.60    3.70
  -9 -17   0    3.50    2.70
  -9 -17   0    4.00    2.50
   9  17   0    3.00    2.50
   9  17   0    4.10    2.50
 -10 -17   0   10.70    2.80
 -10 -17   0   10.30    3.30
  10  17   0   10.10    2.70
 -11 -17   0    4.40    3.00
 -11 -17   0   -1.70    2.30
  11  17   0    0.70    2.40
 -12 -17   0    1.60    2.50
 -12 -17   0    0.30    3.00
  12  17   0   -3.40    3.20
 -13 -17   0   29.00    4.10
 -13 -17   0   35.40    4.40
  13  17   0   31.40    4.40
 -14 -17   0   29.30    5.20
  14  17   0   31.50    4.70
  15  17   0   -1.90    3.70
   2 -18   0   -2.60    3.10
   1 -18   0   28.10    4.20
   0 -18   0   17.60    3.70
  -1 -18   0   18.80    3.70
  -2 -18   0    9.80    3.10
  -3 -18   0    5.00    2.80
   3  18   0    3.70    2.50
  -4 -18   0    4.60    2.90
   4  18   0    1.10    2.20
   4  18   0    0.90    3.20
  -5 -18   0   12.70    3.10
   5  18   0    7.50    3.20
   5  18   0   10.40    2.80
  -6 -18   0    1.70    2.60
   6  18   0    3.90    3.00
   6  18   0    6.50    2.60
  -7 -18   0    1.10    2.60
   7  18   0    1.60    2.70
   7  18   0    1.20    2.30
   7  18   0    2.10    2.40
  -8 -18   0   37.90    3.90
   8  18   0   38.80    4.30
   8  18   0   31.90    3.90
   8  18   0   32.30    3.80
  -9 -18   0   34.70    3.80
   9  18   0   42.10    4.10
 -10 -18   0  139.39    7.40
  10  18   0  144.99    7.30
 -11 -18   0   13.20    3.00
  11  18   0    4.40    3.00
 -12 -18   0    3.20    2.90
  13  18   0   54.19    5.70
  14  18   0   -0.60    3.70
   0 -19   0   -2.10    3.20
  -1 -19   0   89.79    6.70
  -2 -19   0   48.50    4.90
  -3 -19   0    6.90    3.20
  -4 -19   0   67.69    5.30
  -5 -19   0    1.90    2.80
  -6 -19   0   72.09    5.40
  -7 -19   0   20.80    3.60
  -8 -19   0    2.20    2.80
  -9 -19   0   45.30    4.40
 -10 -19   0   35.50    4.10
 -11 -19   0    0.40    2.80
  -3 -20   0   -6.90    2.90
  -4 -20   0    4.60    3.30
  -5 -20   0   13.10    3.60
  -6 -20   0   18.30    3.80
  -7 -20   0    7.50    3.20
  -8 -20   0    6.20    3.20
  -9 -20   0    6.30    3.20
 -10 -20   0    5.20    3.20
  -9 -20   1   17.90    5.00
  -8 -20   1    4.90    3.10
  -7 -20   1    0.50    2.90
  -6 -20   1   -0.80    3.10
  -5 -20   1    4.00    3.10
  -4 -20   1   -3.10    3.00
  -3 -20   1   -3.90    3.10
 -10 -19   1   71.59    6.40
  -9 -19   1    0.60    2.80
  -8 -19   1    2.50    2.90
  -7 -19   1   -5.30    2.50
  -6 -19   1   58.89    4.90
  -5 -19   1   53.29    4.80
  -4 -19   1   13.20    3.30
  -3 -19   1   12.00    3.40
  -2 -19   1   48.30    4.90
  -1 -19   1   27.90    4.20
   0 -19   1   45.60    5.00
  11  18  -1   23.90    3.50
 -11 -18   1   25.30    4.90
  10  18  -1    2.30    2.70
 -10 -18   1    4.10    2.70
   9  18  -1   98.89    6.50
   9  18  -1   80.39    5.90
   9  18  -1   87.89    6.30
  -9 -18   1   93.49    5.80
   8  18  -1   16.80    3.20
   8  18  -1   23.70    3.40
   8  18  -1   21.30    3.40
  -8 -18   1   22.50    3.30
   7  18  -1    3.20    2.50
   7  18  -1   -0.90    2.60
  -7 -18   1    3.80    2.60
   6  18  -1   76.39    5.90
   6  18  -1   81.79    5.90
  -6 -18   1   71.39    5.80
   5  18  -1    5.00    2.70
   5  18  -1    7.40    3.30
  -5 -18   1    4.60    2.80
  -4 -18   1   45.60    4.30
  -3 -18   1   -0.40    2.80
  -2 -18   1    0.70    2.80
  -1 -18   1  105.79    6.70
   0 -18   1   42.30    4.50
   1 -18   1    2.50    3.30
   2 -18   1   -2.40    3.30
  15  17  -1   39.80    5.00
  14  17  -1   21.60    4.30
  13  17  -1    0.00    3.30
  11  17  -1    2.70    2.50
 -11 -17   1    2.90    2.50
  10  17  -1   32.50    3.60
  10  17  -1   36.10    3.90
 -10 -17   1   40.40    3.80
   9  17  -1   30.10    3.50
   9  17  -1   26.50    3.40
  -9 -17   1   32.50    3.50
   8  17  -1   22.60    3.20
   8  17  -1   11.50    2.90
   8  17  -1   19.90    3.00
  -8 -17   1   21.80    3.10
   7  17  -1   -0.60    2.10
   7  17  -1    0.10    2.10
   7  17  -1    0.40    2.50
  -7 -17   1    0.20    2.30
   6  17  -1    2.10    2.20
   6  17  -1    0.00    2.60
  -6 -17   1    3.20    2.50
   5  17  -1   19.40    3.40
   5  17  -1   17.80    3.40
   5  17  -1   21.00    3.10
  -5 -17   1   18.30    3.10
   4  17  -1   13.30    3.30
   4  17  -1   15.60    2.80
   4  17  -1   19.10    2.90
  -4 -17   1   16.10    3.10
  -4 -17   1   19.70    3.90
   3  17  -1   10.30    2.50
   3  17  -1    3.80    2.20
   3  17  -1    4.30    2.90
  -3 -17   1    6.80    3.20
  -3 -17   1    2.20    2.60
   2  17  -1   12.30    2.70
   2  17  -1   11.80    3.30
   2  17  -1    8.20    2.40
  -2 -17   1    6.80    2.80
   1  17  -1   41.10    3.70
   1  17  -1   43.90    4.10
   1  17  -1   34.60    4.20
  -1 -17   1   40.90    4.10
   0  17  -1    3.70    2.20
   0 -17   1   -0.20    2.80
  -1  17  -1   56.99    6.30
   1 -17   1   39.60    4.30
   2 -17   1   23.30    4.10
   3 -17   1   43.00    5.10
   3 -17   1   40.80    4.70
   4 -17   1   -2.10    3.30
   4 -17   1   -2.60    3.40
   5 -17   1   -3.30    3.40
  16  16  -1    3.30    3.70
  15  16  -1    3.30    3.70
  14  16  -1    1.30    3.40
  13  16  -1    0.10    3.30
 -13 -16   1    0.90    3.00
  12  16  -1    4.30    3.40
 -12 -16   1    2.60    2.40
 -12 -16   1    0.00    2.80
  11  16  -1   20.50    3.70
  11  16  -1   22.30    3.30
  11  16  -1   22.50    3.00
 -11 -16   1   27.00    3.80
 -11 -16   1   22.70    3.10
  10  16  -1    2.90    2.20
  10  16  -1    2.70    2.30
 -10 -16   1    4.70    2.80
 -10 -16   1    2.30    2.30
   9  16  -1    1.20    2.10
   9  16  -1   -1.40    2.10
  -9 -16   1   -1.30    2.30
  -9 -16   1    0.20    2.10
  -9 -16   1    2.60    2.20
   8  16  -1    3.30    2.10
   8  16  -1    3.70    2.50
   8  16  -1    7.60    2.80
  -8 -16   1    6.00    2.20
  -8 -16   1    5.80    2.40
  -8 -16   1    6.50    2.70
   7  16  -1    4.50    2.20
   7  16  -1    9.50    2.70
   7  16  -1    5.90    2.60
   7  16  -1    9.60    2.50
  -7 -16   1    7.80    2.80
  -7 -16   1   11.60    2.60
  -7 -16   1   12.00    2.50
   6  16  -1    8.90    2.50
   6  16  -1   11.60    2.60
   6  16  -1    8.60    2.80
   6  16  -1   12.50    2.50
  -6 -16   1   17.50    3.30
  -6 -16   1    9.80    2.60
  -6 -16   1   11.30    2.50
   5  16  -1   11.60    2.50
   5  16  -1    9.30    2.70
   5  16  -1   15.90    2.70
  -5 -16   1   12.30    2.60
  -5 -16   1   14.80    2.70
  -5 -16   1   13.40    3.00
   4  16  -1   31.50    3.70
   4  16  -1   27.40    3.20
   4  16  -1   25.90    3.10
  -4 -16   1   22.70    3.10
  -4 -16   1   32.20    3.40
   3  16  -1   50.29    4.40
   3  16  -1   52.19    4.40
   3  16  -1   58.09    4.40
  -3 -16   1   54.19    4.80
  -3 -16   1   56.19    4.60
   2  16  -1   33.60    3.30
   2  16  -1   36.50    3.30
   2  16  -1   30.70    3.70
  -2 -16   1   41.70    3.80
  -2 -16   1   26.80    3.30
   1  16  -1    4.70    2.10
   1  16  -1    5.30    2.20
   1  16  -1    1.80    2.70
  -1 -16   1    2.00    2.60
  -1 -16   1    5.70    2.40
   0  16  -1    0.30    2.70
   0  16  -1    0.00    1.90
   0  16  -1    1.60    2.00
   0 -16   1    3.10    2.80
   0 -16   1    4.20    2.30
  -1  16  -1   67.69    4.60
  -1  16  -1   47.10    4.40
  -1  16  -1   55.89    4.60
   1 -16   1   54.59    4.70
   1 -16   1   50.39    4.50
   1 -16   1   58.29    4.80
  -2  16  -1   49.60    4.80
  -2  16  -1   54.79    4.20
   2 -16   1   51.09    4.60
   2 -16   1   53.69    4.70
   2 -16   1   53.79    4.80
  -3  16  -1   63.69    4.60
  -3  16  -1   67.09    5.90
   3 -16   1   50.79    4.90
   3 -16   1   58.69    5.20
  -4  16  -1   11.40    2.70
   4 -16   1    9.40    3.60
   4 -16   1    9.80    3.60
   5 -16   1   -0.50    3.20
   5 -16   1    4.20    3.40
   6 -16   1   14.60    5.30
   6 -16   1   19.80    4.30
   7 -16   1   17.40    4.60
  17  15  -1   21.30    4.10
  16  15  -1   -2.10    3.20
  15  15  -1    5.70    3.50
 -15 -15   1    5.50    3.20
  14  15  -1   22.30    3.90
 -14 -15   1   31.50    4.20
  13  15  -1    9.50    3.40
 -13 -15   1   11.90    3.10
 -13 -15   1    8.10    2.50
  12  15  -1    2.70    2.30
  12  15  -1    0.50    3.00
 -12 -15   1    4.60    2.30
 -12 -15   1    4.70    2.70
  11  15  -1   85.39    6.30
  11  15  -1   70.89    5.30
  11  15  -1   66.99    4.70
  11  15  -1   81.89    6.90
 -11 -15   1   78.29    5.20
 -11 -15   1   70.49    5.80
 -11 -15   1   73.79    4.80
  10  15  -1    0.00    2.00
  10  15  -1    1.90    2.10
  10  15  -1   -2.30    2.50
  10  15  -1   -0.10    2.90
 -10 -15   1    0.60    2.40
 -10 -15   1    0.30    2.10
 -10 -15   1    1.00    1.90
   9  15  -1    6.80    2.70
   9  15  -1    5.80    2.20
   9  15  -1   10.10    2.50
  -9 -15   1    5.30    2.60
  -9 -15   1    8.60    2.30
  -9 -15   1    3.60    2.10
   8  15  -1    9.10    2.70
   8  15  -1   11.50    2.50
   8  15  -1    8.80    2.40
  -8 -15   1    8.10    2.70
  -8 -15   1    8.40    2.30
  -8 -15   1    9.60    2.30
   7  15  -1   22.20    2.90
   7  15  -1   21.90    3.20
   7  15  -1   18.20    2.80
  -7 -15   1   28.60    3.00
  -7 -15   1   23.70    2.90
  -7 -15   1   18.70    3.00
   6  15  -1  116.19    6.10
   6  15  -1  112.49    6.10
   6  15  -1  125.19    6.20
   6  15  -1  119.79    6.20
  -6 -15   1  108.19    6.00
  -6 -15   1  114.89    6.00
  -6 -15   1  125.49    6.60
   5  15  -1    8.70    3.00
   5  15  -1    9.10    2.30
   5  15  -1    9.80    2.30
   5  15  -1   10.90    2.40
   5  15  -1    8.70    2.60
  -5 -15   1    7.70    2.20
  -5 -15   1    9.30    2.60
  -5 -15   1    4.60    2.20
   4  15  -1   17.10    2.90
   4  15  -1   20.50    2.80
   4  15  -1   18.50    2.50
   4  15  -1   23.10    2.80
  -4 -15   1   15.00    2.90
  -4 -15   1   14.70    2.60
  -4 -15   1   13.80    2.60
   3  15  -1  179.58    7.50
   3  15  -1  170.88    7.80
   3  15  -1  177.48    7.80
   3  15  -1  186.68    7.80
  -3 -15   1  177.98    7.90
  -3 -15   1  167.18    7.60
  -3 -15   1  163.58    8.20
   2  15  -1    3.90    2.10
   2  15  -1    4.90    2.20
   2  15  -1    1.70    2.60
   2  15  -1    4.90    2.00
  -2 -15   1   10.00    2.60
  -2 -15   1    5.10    2.20
  -2 -15   1    6.40    2.80
   1  15  -1   96.59    5.30
   1  15  -1   96.99    6.00
   1  15  -1   89.59    5.30
   1  15  -1   93.29    5.40
  -1 -15   1  101.39    5.80
  -1 -15   1   98.39    5.80
  -1 -15   1   99.79    5.50
   0  15  -1   10.20    2.90
   0  15  -1    6.60    2.40
   0  15  -1    4.80    2.00
   0  15  -1    6.10    2.10
   0 -15   1    7.50    2.80
   0 -15   1    2.40    2.20
   0 -15   1    4.00    2.50
  -1  15  -1   17.20    3.30
  -1  15  -1   21.60    2.70
  -1  15  -1   18.00    2.80
  -1  15  -1   16.40    2.60
   1 -15   1   20.00    3.00
   1 -15   1   17.10    3.10
   1 -15   1   17.60    3.30
  -2  15  -1  108.19    6.60
  -2  15  -1  112.99    5.90
  -2  15  -1  113.29    6.10
  -2  15  -1  114.99    6.10
   2 -15   1  108.19    6.40
   2 -15   1  121.99    6.70
   2 -15   1  109.99    6.60
  -3  15  -1   -0.20    1.80
  -3  15  -1   -3.30    2.60
  -3  15  -1    0.80    2.00
   3 -15   1   -0.50    2.30
   3 -15   1   -3.80    2.70
   3 -15   1   -1.80    2.80
  -4  15  -1   -2.50    2.70
  -4  15  -1   -0.30    1.90
   4 -15   1    0.70    3.10
   4 -15   1    0.90    3.00
   4 -15   1   -2.60    2.40
  -5  15  -1    0.60    2.90
  -5  15  -1    3.50    2.20
   5 -15   1    1.20    3.10
   5 -15   1    1.60    3.20
   6 -15   1    1.10    3.40
   6 -15   1   -4.10    3.20
   7 -15   1  114.99    7.80
   7 -15   1  117.79    7.80
   8 -15   1   16.10    4.30
  18  14  -1   -0.60    3.50
  18  14  -1    3.80    3.20
  17  14  -1    5.40    3.00
  17  14  -1    2.90    3.40
  16  14  -1   -3.00    3.00
  16  14  -1    1.40    2.70
 -16 -14   1   -0.20    3.00
  15  14  -1   33.90    3.60
  15  14  -1   31.70    4.20
 -15 -14   1   30.70    4.20
  14  14  -1   10.60    2.60
  14  14  -1    6.90    3.10
 -14 -14   1    4.50    2.80
 -14 -14   1   13.40    3.20
  13  14  -1    7.00    3.00
  13  14  -1    5.40    2.20
 -13 -14   1    4.30    2.70
 -13 -14   1    2.70    2.20
  12  14  -1  175.38    8.30
  12  14  -1  161.08    8.10
  12  14  -1  182.28    7.40
  12  14  -1  171.58    8.60
 -12 -14   1  179.18    8.50
 -12 -14   1  175.18    7.80
 -12 -14   1  180.38    7.60
  11  14  -1  188.18    8.40
  11  14  -1  192.98    8.90
  11  14  -1  184.78    7.40
  11  14  -1  184.38    8.40
  11  14  -1  172.28    7.70
  11  14  -1  194.28    9.10
 -11 -14   1  194.68    8.10
 -11 -14   1  170.88    8.60
 -11 -14   1  183.58    7.80
  10  14  -1   30.70    2.80
  10  14  -1   28.90    3.40
  10  14  -1   22.90    3.20
  10  14  -1   32.30    3.00
  10  14  -1   34.80    3.50
  10  14  -1   29.60    3.70
  10  14  -1   26.40    3.10
 -10 -14   1   29.60    3.00
 -10 -14   1   33.60    3.70
 -10 -14   1   30.50    3.10
   9  14  -1   26.00    3.00
   9  14  -1   25.80    3.20
   9  14  -1   27.60    2.90
   9  14  -1   26.80    3.00
   9  14  -1   26.50    2.50
   9  14  -1   22.30    3.00
   9  14  -1   24.50    3.40
  -9 -14   1   26.10    2.90
  -9 -14   1   25.90    2.80
  -9 -14   1   20.70    3.00
   8  14  -1    1.50    2.00
   8  14  -1    3.30    1.90
   8  14  -1    2.00    2.20
   8  14  -1   -0.70    1.60
   8  14  -1    0.10    2.30
   8  14  -1    1.60    2.10
  -8 -14   1    0.80    1.80
  -8 -14   1    0.70    1.80
  -8 -14   1    2.40    2.30
   7  14  -1  119.89    5.80
   7  14  -1  118.09    6.00
   7  14  -1  111.79    6.00
   7  14  -1  115.79    5.20
   7  14  -1  105.59    5.80
   7  14  -1  117.39    6.00
  -7 -14   1  116.89    6.20
  -7 -14   1  109.19    5.50
  -7 -14   1   97.39    5.70
   6  14  -1   31.50    2.80
   6  14  -1   34.10    3.30
   6  14  -1   33.70    3.30
   6  14  -1   39.50    3.60
   6  14  -1   34.80    3.30
   6  14  -1   28.30    2.90
  -6 -14   1   34.10    3.10
  -6 -14   1   28.70    3.00
  -6 -14   1   34.40    3.60
   5  14  -1  108.89    5.60
   5  14  -1   97.29    5.40
   5  14  -1  103.79    5.40
   5  14  -1  101.09    5.70
   5  14  -1  102.59    5.00
   5  14  -1   96.49    5.40
   5  14  -1   98.29    5.40
  -5 -14   1  108.39    5.80
  -5 -14   1   93.39    5.20
  -5 -14   1  106.19    5.60
   4  14  -1   14.30    2.70
   4  14  -1   13.80    2.50
   4  14  -1   16.00    2.30
   4  14  -1   19.60    3.20
   4  14  -1   20.70    2.70
   4  14  -1   18.40    2.90
  -4 -14   1   17.10    2.50
  -4 -14   1   14.60    2.70
  -4 -14   1   16.50    2.50
   3  14  -1   56.79    4.30
   3  14  -1   61.49    4.60
   3  14  -1   54.59    4.10
   3  14  -1   59.99    4.20
  -3 -14   1   65.39    4.50
  -3 -14   1   60.99    4.30
  -3 -14   1   61.49    4.80
   2  14  -1  274.67   10.80
   2  14  -1  273.97   10.40
   2  14  -1  272.87   12.70
   2  14  -1  277.07   10.30
   2  14  -1  278.27   10.60
  -2 -14   1  287.97   11.00
  -2 -14   1  264.07   10.70
  -2 -14   1  258.37   10.10
  -2 -14   1  272.67   10.50
   1  14  -1  109.19    5.40
   1  14  -1  101.59    5.40
   1  14  -1  100.09    5.90
   1  14  -1  114.19    5.60
   1  14  -1   99.69    7.20
  -1 -14   1  105.29    5.50
  -1 -14   1   94.19    5.70
  -1 -14   1  108.99    6.00
  -1 -14   1  106.99    5.70
   0  14  -1   55.69    4.10
   0  14  -1   53.39    4.30
   0  14  -1   55.69    4.10
   0  14  -1   48.50    5.10
   0  14  -1   54.59    4.30
   0 -14   1   53.19    4.20
   0 -14   1   58.79    4.50
   0 -14   1   60.49    4.60
   0 -14   1   66.49    4.90
  -1  14  -1    1.60    1.80
  -1  14  -1   -0.10    2.00
  -1  14  -1    1.70    1.80
  -1  14  -1    2.30    2.40
   1 -14   1   -0.60    2.20
   1 -14   1    0.80    2.00
   1 -14   1   -4.20    2.20
  -2  14  -1  150.18    7.40
  -2  14  -1  155.68    7.00
  -2  14  -1  142.89    7.00
  -2  14  -1  145.39    6.60
   2 -14   1  141.59    7.30
   2 -14   1  152.18    7.40
   2 -14   1  151.38    7.30
  -3  14  -1    4.70    2.30
  -3  14  -1   -0.10    1.80
  -3  14  -1    2.80    1.80
  -3  14  -1   -0.60    2.40
   3 -14   1    0.40    2.20
   3 -14   1    1.70    2.80
   3 -14   1    3.20    2.60
  -4  14  -1    1.20    2.60
  -4  14  -1   -1.40    2.40
  -4  14  -1    1.70    1.90
  -4  14  -1    1.70    2.00
   4 -14   1    1.40    2.80
   4 -14   1    6.00    2.50
   4 -14   1    6.20    2.80
  -5  14  -1    3.80    2.50
  -5  14  -1    2.10    2.40
  -5  14  -1    1.30    2.00
   5 -14   1    0.40    3.00
   5 -14   1    4.70    2.50
   5 -14   1    4.70    3.10
  -6  14  -1   44.00    4.20
  -6  14  -1   55.19    4.40
   6 -14   1   42.80    4.60
   6 -14   1   51.79    4.60
   6 -14   1   43.50    4.80
  -7  14  -1   56.29    5.00
   7 -14   1   80.79    6.40
   7 -14   1   80.89    6.50
  -8  14  -1    4.00    3.00
   8 -14   1    4.40    3.50
   8 -14   1    5.90    3.90
   9 -14   1   35.70    5.00
  18  13  -1   60.39    5.00
  18  13  -1   53.09    5.20
  17  13  -1    3.50    2.90
  17  13  -1   -4.60    3.10
 -17 -13   1    0.70    3.10
  16  13  -1    9.70    3.00
  16  13  -1   11.00    3.40
 -16 -13   1   13.90    3.50
  15  13  -1  168.48    8.60
  15  13  -1  175.58    7.80
 -15 -13   1  164.38    8.70
  14  13  -1    4.60    2.90
  14  13  -1    8.10    2.60
 -14 -13   1   10.60    2.40
 -14 -13   1    3.70    2.80
  13  13  -1   10.10    3.10
  13  13  -1   11.00    3.20
  13  13  -1   13.00    2.80
  13  13  -1   12.70    3.10
  13  13  -1   12.70    2.50
 -13 -13   1    9.00    3.00
 -13 -13   1   14.10    3.10
 -13 -13   1   12.20    2.50
 -13 -13   1   12.60    2.40
  12  13  -1   64.69    5.10
  12  13  -1   62.39    4.90
  12  13  -1   63.59    4.20
  12  13  -1   59.09    4.80
  12  13  -1   65.29    4.90
  12  13  -1   70.19    4.90
 -12 -13   1   62.29    4.50
 -12 -13   1   60.29    4.30
 -12 -13   1   58.59    5.20
  11  13  -1   27.70    3.30
  11  13  -1   22.50    3.00
  11  13  -1   33.00    3.40
  11  13  -1   26.00    3.40
  11  13  -1   30.60    3.10
  11  13  -1   26.60    2.70
  11  13  -1   25.60    3.10
  11  13  -1   33.70    2.90
 -11 -13   1   36.60    3.10
 -11 -13   1   28.20    3.40
 -11 -13   1   27.40    2.90
  10  13  -1  282.17   10.90
  10  13  -1  265.07   10.80
  10  13  -1  281.67   10.30
  10  13  -1  279.77   10.00
  10  13  -1  267.77   10.70
  10  13  -1  277.27   10.20
  10  13  -1  281.27   11.20
  10  13  -1  264.37   10.80
 -10 -13   1  272.37   10.30
 -10 -13   1  298.97   11.20
 -10 -13   1  268.07   10.50
   9  13  -1   36.30    3.30
   9  13  -1   36.20    3.20
   9  13  -1   37.50    3.60
   9  13  -1   44.50    3.70
   9  13  -1   37.20    2.90
   9  13  -1   41.40    3.00
   9  13  -1   35.50    3.20
   9  13  -1   44.10    3.30
  -9 -13   1   35.50    3.20
  -9 -13   1   33.40    3.40
  -9 -13   1   45.00    3.60
   8  13  -1   31.40    2.40
   8  13  -1   26.00    3.10
   8  13  -1   24.70    2.90
   8  13  -1   29.30    2.50
   8  13  -1   22.10    3.00
   8  13  -1   24.40    3.30
   8  13  -1   27.90    2.80
   8  13  -1   26.40    2.90
  -8 -13   1   26.90    2.70
  -8 -13   1   32.50    3.30
  -8 -13   1   25.20    2.70
   7  13  -1  151.48    6.90
   7  13  -1  149.88    6.30
   7  13  -1  168.08    7.00
   7  13  -1  160.18    7.00
   7  13  -1  153.08    6.80
   7  13  -1  155.58    6.70
  -7 -13   1  150.38    6.60
  -7 -13   1  145.99    6.80
  -7 -13   1  153.48    7.20
   6  13  -1   44.30    3.40
   6  13  -1   34.90    3.70
   6  13  -1   44.30    3.20
   6  13  -1   42.80    3.50
   6  13  -1   43.60    3.70
   6  13  -1   41.80    3.60
   6  13  -1   33.10    3.10
  -6 -13   1   44.70    3.70
  -6 -13   1   40.90    3.20
  -6 -13   1   38.20    3.40
   5  13  -1   10.80    2.20
   5  13  -1    8.40    1.90
   5  13  -1    9.30    2.60
   5  13  -1    5.40    2.10
   5  13  -1    7.80    1.90
   5  13  -1    9.20    2.10
   5  13  -1    7.00    2.10
  -5 -13   1   13.80    2.50
  -5 -13   1   11.00    2.10
  -5 -13   1   13.40    2.20
   4  13  -1   29.80    2.90
   4  13  -1   22.60    4.40
   4  13  -1   38.30    3.40
   4  13  -1   37.20    3.30
   4  13  -1   33.60    2.70
   4  13  -1   38.10    3.10
   4  13  -1   31.00    3.40
   4  13  -1   39.90    3.30
   4  13  -1   37.00    3.10
  -4 -13   1   33.70    2.80
  -4 -13   1   32.50    3.20
  -4 -13   1   33.50    2.90
  -4 -13   1   40.10    3.10
   3  13  -1    0.80    1.60
   3  13  -1    0.00    2.20
   3  13  -1   -0.30    1.70
   3  13  -1    2.40    1.80
   3  13  -1    1.20    2.10
   3  13  -1   -0.50    1.80
   3  13  -1    0.80    2.10
   3  13  -1    0.70    1.60
  -3 -13   1   -0.70    1.50
  -3 -13   1   -0.30    1.80
  -3 -13   1    1.40    2.00
  -3 -13   1    1.90    1.70
   2  13  -1  612.94   22.40
   2  13  -1  651.53   21.30
   2  13  -1  617.64   21.10
   2  13  -1  619.04   20.90
   2  13  -1  657.43   21.20
   2  13  -1  632.04   21.20
   2  13  -1  594.44   21.60
   2  13  -1  628.44   20.80
  -2 -13   1  596.14   21.10
  -2 -13   1  610.44   20.60
  -2 -13   1  603.54   21.30
  -2 -13   1  619.04   21.00
   1  13  -1   14.50    3.80
   1  13  -1    8.40    2.70
   1  13  -1   15.30    2.30
   1  13  -1   11.90    2.20
   1  13  -1    7.20    2.30
   1  13  -1   13.00    2.50
   1  13  -1   12.80    2.80
   1  13  -1   12.80    2.20
  -1 -13   1   15.10    2.60
  -1 -13   1   12.50    2.30
  -1 -13   1    7.40    2.20
  -1 -13   1    8.90    1.80
  -1 -13   1   13.80    2.30
   0  13  -1   15.70    4.10
   0  13  -1   21.40    2.50
   0  13  -1   18.20    2.80
   0  13  -1   18.40    3.10
   0  13  -1   20.50    2.40
   0  13  -1   16.70    2.20
   0 -13   1   23.40    2.90
   0 -13   1   19.40    2.70
   0 -13   1   20.40    2.20
   0 -13   1   13.40    2.40
   0 -13   1   13.90    2.60
  -1  13  -1   65.39    5.10
  -1  13  -1   51.89    4.10
  -1  13  -1   64.39    3.90
  -1  13  -1   58.29    4.00
  -1  13  -1   60.39    4.30
   1 -13   1   62.69    4.60
   1 -13   1   61.99    4.50
   1 -13   1   68.99    4.10
   1 -13   1   59.59    4.60
   1 -13   1   74.89    5.00
  -2  13  -1   15.40    2.20
  -2  13  -1    8.10    1.90
  -2  13  -1    8.20    2.20
  -2  13  -1   10.50    2.90
  -2  13  -1    8.00    2.30
   2 -13   1   10.20    2.70
   2 -13   1    5.00    2.10
   2 -13   1   10.00    2.80
   2 -13   1   11.20    2.40
  -3  13  -1  178.98    7.30
  -3  13  -1  166.98    7.60
  -3  13  -1  193.68    8.80
  -3  13  -1  176.08    7.70
  -3  13  -1  171.08    7.90
   3 -13   1  171.48    8.10
   3 -13   1  184.78    8.10
   3 -13   1  183.08    8.10
   3 -13   1  167.38    7.60
  -4  13  -1  144.79    7.00
  -4  13  -1  150.18    7.10
  -4  13  -1  147.99    6.50
  -4  13  -1  139.89    6.80
  -4  13  -1  136.19    7.70
   4 -13   1  150.88    7.30
   4 -13   1  137.79    7.30
   4 -13   1  149.19    7.30
  -5  13  -1   -0.30    3.30
  -5  13  -1    2.70    2.20
  -5  13  -1   -0.70    2.20
  -5  13  -1    1.80    1.90
  -5  13  -1    1.30    1.80
   5 -13   1   -1.10    2.70
   5 -13   1   -0.30    2.20
   5 -13   1    1.40    2.80
  -6  13  -1   -2.10    1.80
  -6  13  -1    1.50    1.90
  -6  13  -1   -0.30    2.30
   6 -13   1    2.00    3.10
   6 -13   1   -2.10    2.70
   6 -13   1    2.50    2.30
  -7  13  -1    1.10    2.50
  -7  13  -1    3.90    2.10
   7 -13   1    2.80    2.50
   7 -13   1   -0.70    3.10
   7 -13   1    0.10    3.20
  -8  13  -1   78.09    5.80
   8 -13   1   87.09    6.60
   8 -13   1   90.19    6.70
   8 -13   1   86.39    6.40
  -9  13  -1   67.49    5.10
   9 -13   1   62.29    5.70
   9 -13   1   58.99    5.30
  10 -13   1   12.30    6.80
  10 -13   1   17.00    4.40
  19  12  -1   32.80    5.10
  19  12  -1   48.80    5.00
  18  12  -1   22.20    3.90
  18  12  -1   22.90    4.00
 -18 -12   1   21.20    4.10
  17  12  -1    1.40    3.00
  17  12  -1   -0.80    3.00
 -17 -12   1    2.40    3.10
  16  12  -1   95.89    5.90
  16  12  -1   88.69    6.40
 -16 -12   1   94.39    6.90
  15  12  -1   13.00    3.30
  15  12  -1   26.60    3.30
 -15 -12   1   30.50    3.90
 -15 -12   1   21.20    4.60
 -15 -12   1   25.20    3.00
  14  12  -1   61.19    4.50
  14  12  -1   64.69    5.30
  14  12  -1   63.29    4.90
  14  12  -1   63.69    4.80
 -14 -12   1   62.29    4.40
 -14 -12   1   57.09    4.40
 -14 -12   1   56.09    4.30
 -14 -12   1   43.80    4.30
  13  12  -1    6.50    2.70
  13  12  -1    3.60    2.20
  13  12  -1    3.60    2.50
  13  12  -1    4.50    2.50
  13  12  -1    3.80    2.40
  13  12  -1    5.40    2.20
 -13 -12   1    4.00    2.50
 -13 -12   1    7.40    2.10
 -13 -12   1    3.20    1.90
 -13 -12   1    7.50    2.10
  12  12  -1    8.80    2.40
  12  12  -1   12.90    2.80
  12  12  -1    9.10    2.40
  12  12  -1   10.60    2.30
  12  12  -1    8.00    2.30
  12  12  -1    9.30    2.70
  12  12  -1   11.00    2.90
 -12 -12   1   11.60    2.20
 -12 -12   1    8.30    2.60
 -12 -12   1   10.50    2.20
 -12 -12   1    8.00    2.10
  11  12  -1  181.08    8.10
  11  12  -1  186.48    7.90
  11  12  -1  176.58    7.70
  11  12  -1  175.18    7.20
  11  12  -1  173.88    7.90
  11  12  -1  167.08    7.00
  11  12  -1  195.28    8.00
 -11 -12   1  176.58    7.30
 -11 -12   1  174.48    8.10
 -11 -12   1  173.08    7.20
 -11 -12   1  174.38    7.60
  10  12  -1   13.70    2.60
  10  12  -1   13.30    2.00
  10  12  -1   13.80    2.50
  10  12  -1   15.10    2.10
  10  12  -1   12.30    2.30
  10  12  -1   16.00    2.80
  10  12  -1   13.40    2.10
  10  12  -1   14.40    2.70
 -10 -12   1   17.60    2.70
 -10 -12   1   16.30    2.30
 -10 -12   1   19.40    2.40
   9  12  -1   50.19    4.00
   9  12  -1   49.80    3.80
   9  12  -1   47.90    3.20
   9  12  -1   51.59    3.90
   9  12  -1   54.09    3.50
   9  12  -1   53.89    3.50
   9  12  -1   51.89    4.00
   9  12  -1   48.10    3.90
  -9 -12   1   55.09    3.50
  -9 -12   1   45.30    3.80
  -9 -12   1   47.50    4.20
   8  12  -1    7.70    1.60
   8  12  -1    5.90    1.80
   8  12  -1   10.70    2.20
   8  12  -1    6.60    2.00
   8  12  -1   11.50    2.20
   8  12  -1    5.10    2.30
   8  12  -1   11.30    1.80
   8  12  -1    7.20    2.90
   8  12  -1    5.10    2.20
  -8 -12   1    6.30    2.10
  -8 -12   1    9.10    2.00
  -8 -12   1    8.00    1.90
   7  12  -1  109.59    5.50
   7  12  -1  104.29    5.90
   7  12  -1  107.29    5.40
   7  12  -1  106.39    4.80
   7  12  -1  118.39    6.00
   7  12  -1  113.39    7.20
   7  12  -1  101.49    5.40
   7  12  -1  106.59    5.50
   7  12  -1  117.59    5.40
   7  12  -1  116.39    4.60
   7  12  -1  111.79    4.20
  -7 -12   1  101.39    5.00
  -7 -12   1  119.49    5.70
  -7 -12   1  105.39    5.40
   6  12  -1  533.95   18.10
   6  12  -1  588.14   18.80
   6  12  -1  539.45   18.50
   6  12  -1  506.05   18.60
   6  12  -1  507.65   19.50
   6  12  -1  576.34   18.60
   6  12  -1  591.44   19.30
   6  12  -1  506.15   18.50
  -6 -12   1  525.85   18.30
  -6 -12   1  549.45   18.80
  -6 -12   1  560.04   18.60
   5  12  -1    2.10    1.80
   5  12  -1    2.60    1.50
   5  12  -1    3.40    1.70
   5  12  -1    3.70    1.50
   5  12  -1    2.90    2.10
   5  12  -1    4.50    1.90
   5  12  -1    3.60    2.10
   5  12  -1    2.60    1.60
  -5 -12   1    5.50    1.80
  -5 -12   1    6.70    1.50
  -5 -12   1    6.50    2.00
  -5 -12   1    5.60    2.30
  -5 -12   1    6.30    1.40
  -5 -12   1    4.80    1.70
  -5 -12   1    5.50    2.10
   4  12  -1   20.60    2.40
   4  12  -1   20.00    2.40
   4  12  -1   17.10    2.40
   4  12  -1   15.80    2.70
   4  12  -1   20.10    2.40
   4  12  -1   14.20    2.70
   4  12  -1   16.70    2.20
   4  12  -1   16.30    2.10
   4  12  -1   19.90    2.10
  -4 -12   1   18.80    1.90
  -4 -12   1   14.70    2.70
  -4 -12   1   20.50    2.50
  -4 -12   1   21.20    2.40
  -4 -12   1   22.30    2.30
  -4 -12   1   21.50    2.50
  -4 -12   1   17.30    2.50
  -4 -12   1   18.10    1.50
   3  12  -1    8.80    1.90
   3  12  -1    7.20    1.70
   3  12  -1    5.70    1.80
   3  12  -1    8.40    2.30
   3  12  -1    6.40    1.80
   3  12  -1    8.40    1.80
   3  12  -1    6.70    2.20
   3  12  -1    6.40    1.80
  -3 -12   1    7.80    1.60
  -3 -12   1   10.00    1.90
  -3 -12   1   13.30    2.40
  -3 -12   1    8.50    2.40
  -3 -12   1    6.80    2.00
  -3 -12   1    8.80    1.90
  -3 -12   1   10.90    2.30
  -3 -12   1    8.90    1.30
  -3 -12   1    7.60    1.20
   2  12  -1  210.68    8.20
   2  12  -1  220.18    9.20
   2  12  -1  194.88    8.20
   2  12  -1  204.28    7.90
   2  12  -1  208.28    8.00
   2  12  -1  215.58    8.70
   2  12  -1  194.48    8.10
   2  12  -1  207.48    8.30
  -2 -12   1  196.28    9.10
  -2 -12   1  201.68    8.10
  -2 -12   1  232.18    8.70
  -2 -12   1  220.88    8.50
  -2 -12   1  200.68    8.00
  -2 -12   1  200.38    7.30
  -2 -12   1  200.78    7.30
  -2 -12   1  203.38    7.80
  -2 -12   1  205.38    8.20
  -2 -12   1  208.08    8.40
   1  12  -1   52.79    3.60
   1  12  -1   58.49    3.90
   1  12  -1   55.59    4.00
   1  12  -1   57.19    3.50
   1  12  -1   53.09    4.30
   1  12  -1   53.99    3.70
   1  12  -1   52.99    3.60
   1  12  -1   50.29    4.50
  -1 -12   1   62.09    4.00
  -1 -12   1   55.69    3.90
  -1 -12   1   56.19    4.80
  -1 -12   1   55.99    3.00
  -1 -12   1   55.29    3.00
  -1 -12   1   51.99    4.00
  -1 -12   1   55.49    4.10
  -1 -12   1   56.79    3.00
  -1 -12   1   53.19    3.50
  -1 -12   1   50.39    3.90
   0  12  -1  181.98    7.70
   0  12  -1  192.68    7.60
   0  12  -1  194.88    7.80
   0  12  -1  184.28    7.40
   0  12  -1  183.78    7.50
   0  12  -1  171.18    8.50
   0  12  -1  164.58    8.00
   0  12  -1  182.08    7.30
   0 -12   1  180.28    6.80
   0 -12   1  190.38    7.80
   0 -12   1  190.68    7.90
   0 -12   1  177.78    7.80
   0 -12   1  186.28    7.70
   0 -12   1  181.38    6.70
   0 -12   1  201.58    7.80
   0 -12   1  176.98    8.60
   0 -12   1  174.78    7.30
   0 -12   1  183.18    7.00
  -1  12  -1  112.89    5.90
  -1  12  -1  130.99    7.40
  -1  12  -1  122.99    5.50
  -1  12  -1  114.49    5.00
  -1  12  -1  132.49    6.80
  -1  12  -1  110.19    5.50
  -1  12  -1  120.39    5.60
  -1  12  -1  118.79    6.30
   1 -12   1  119.79    6.70
   1 -12   1  117.99    5.90
   1 -12   1  128.59    6.00
   1 -12   1  118.39    5.10
   1 -12   1  116.69    6.00
   1 -12   1  127.99    6.10
   1 -12   1  112.69    5.90
   1 -12   1  126.89    5.90
   1 -12   1  116.49    4.90
   1 -12   1  119.79    5.40
  -2  12  -1    0.90    1.80
  -2  12  -1    1.60    1.50
  -2  12  -1    0.70    1.60
  -2  12  -1    4.00    2.30
  -2  12  -1    4.40    2.30
  -2  12  -1   -1.90    1.90
  -2  12  -1    1.80    1.50
   2 -12   1    1.30    2.80
   2 -12   1    3.10    1.90
   2 -12   1    1.80    2.10
   2 -12   1    3.90    2.20
   2 -12   1    3.00    1.90
   2 -12   1   -0.40    2.10
   2 -12   1   -0.60    1.90
   2 -12   1    1.40    1.50
   2 -12   1   -0.50    1.50
   2 -12   1    1.00    2.00
  -3  12  -1   84.39    4.60
  -3  12  -1   85.49    5.10
  -3  12  -1   79.19    4.30
  -3  12  -1   82.59    5.40
  -3  12  -1   84.39    4.90
  -3  12  -1   75.59    5.60
   3 -12   1   79.69    4.60
   3 -12   1   79.79    5.00
   3 -12   1   76.09    5.60
   3 -12   1   75.59    5.00
   3 -12   1   81.79    5.30
   3 -12   1   74.09    5.80
   3 -12   1   75.79    4.30
   3 -12   1   82.19    4.80
  -4  12  -1   55.29    3.70
  -4  12  -1   49.70    4.40
  -4  12  -1   54.69    4.10
  -4  12  -1   54.89    4.00
  -4  12  -1   49.90    3.90
   4 -12   1   47.60    3.40
   4 -12   1   50.39    3.80
   4 -12   1   50.79    4.20
   4 -12   1   48.40    4.40
   4 -12   1   40.10    3.80
  -5  12  -1   21.40    2.40
  -5  12  -1   16.60    2.40
  -5  12  -1   20.20    3.30
  -5  12  -1   14.30    2.70
  -5  12  -1   16.80    2.70
   5 -12   1   19.10    3.00
   5 -12   1   15.50    2.50
   5 -12   1   11.30    2.80
   5 -12   1   17.90    3.20
  -6  12  -1   24.00    3.60
  -6  12  -1   22.30    2.70
  -6  12  -1   21.10    2.50
  -6  12  -1   17.90    3.00
  -6  12  -1   26.80    3.10
   6 -12   1   26.70    3.40
   6 -12   1   20.70    3.50
   6 -12   1   18.70    3.20
  -7  12  -1    0.80    1.80
  -7  12  -1    2.60    2.70
  -7  12  -1    1.40    2.20
  -7  12  -1    1.00    1.80
   7 -12   1   -3.60    2.70
   7 -12   1    1.10    2.30
   7 -12   1    0.40    2.80
  -8  12  -1  132.39    8.10
  -8  12  -1  127.49    6.90
   8 -12   1  154.78    7.90
   8 -12   1  140.39    7.90
   8 -12   1  141.69    7.60
  -9  12  -1    4.70    2.70
   9 -12   1    8.30    2.90
   9 -12   1   10.90    3.70
   9 -12   1    9.00    3.60
  10 -12   1   90.59    6.80
  10 -12   1   87.89    7.10
  11 -12   1   -6.10    3.80
  11 -12   1    4.70    4.00
  19  11  -1    5.20    3.50
  18  11  -1   -1.40    2.90
  18  11  -1    1.40    3.20
 -18 -11   1   -2.40    3.20
  17  11  -1    6.70    3.10
  17  11  -1    2.30    3.00
 -17 -11   1    5.70    3.20
  16  11  -1   -1.30    2.80
  16  11  -1    0.80    2.70
 -16 -11   1   -3.20    2.70
  15  11  -1   27.70    3.40
  15  11  -1   21.40    3.30
  15  11  -1   22.60    3.30
  15  11  -1   21.40    3.40
 -15 -11   1   25.90    3.10
 -15 -11   1   20.90    3.40
 -15 -11   1   21.10    2.80
  14  11  -1    4.50    2.30
  14  11  -1   -0.30    2.50
  14  11  -1    7.10    2.50
  14  11  -1    2.50    2.30
  14  11  -1    3.60    2.10
  14  11  -1    2.50    2.50
 -14 -11   1    4.50    2.00
 -14 -11   1    5.10    2.10
 -14 -11   1    5.90    2.20
 -14 -11   1    5.30    2.70
  13  11  -1   -0.70    2.10
  13  11  -1   -1.20    2.00
  13  11  -1    1.70    2.30
  13  11  -1    2.10    2.10
  13  11  -1    0.30    2.10
  13  11  -1   -2.10    2.30
 -13 -11   1    2.10    1.80
 -13 -11   1   -1.10    2.20
 -13 -11   1    2.00    1.80
 -13 -11   1    0.30    1.80
  12  11  -1    0.80    2.20
  12  11  -1    2.50    2.00
  12  11  -1    2.20    1.90
  12  11  -1    2.40    2.10
  12  11  -1   -1.20    1.90
  12  11  -1   -0.50    1.60
  12  11  -1    3.10    2.30
 -12 -11   1    0.90    1.70
 -12 -11   1    1.10    1.70
 -12 -11   1    1.10    2.10
 -12 -11   1    0.80    1.70
  11  11  -1   88.99    4.70
  11  11  -1   96.59    5.70
  11  11  -1   93.09    5.20
  11  11  -1   91.99    5.40
  11  11  -1  100.29    5.40
  11  11  -1   92.59    5.40
  11  11  -1   99.99    5.40
  11  11  -1   98.49    4.50
 -11 -11   1   99.99    5.10
 -11 -11   1   85.29    4.60
 -11 -11   1  105.89    4.90
 -11 -11   1   96.49    5.60
  10  11  -1    7.60    2.10
  10  11  -1    8.10    2.40
  10  11  -1    7.60    2.00
  10  11  -1    6.30    1.60
  10  11  -1    7.80    1.80
  10  11  -1    4.50    2.10
  10  11  -1    9.90    1.40
  10  11  -1   11.10    2.20
 -10 -11   1    6.50    2.20
 -10 -11   1    7.20    1.70
 -10 -11   1   10.90    1.90
 -10 -11   1    8.80    1.80
   9  11  -1  213.08    8.70
   9  11  -1  219.98    8.50
   9  11  -1  197.78    8.80
   9  11  -1  210.48    7.80
   9  11  -1  205.08    8.30
   9  11  -1  204.38    7.90
   9  11  -1  190.78    8.30
   9  11  -1  213.08    7.70
   9  11  -1  202.68    7.30
   9  11  -1  208.58    8.40
  -9 -11   1  203.98    7.90
  -9 -11   1  219.98    8.30
  -9 -11   1  216.88    8.60
   8  11  -1  104.09    5.20
   8  11  -1  102.19    4.50
   8  11  -1   98.89    4.30
   8  11  -1   88.49    4.80
   8  11  -1  104.99    6.00
   8  11  -1  101.19    4.70
   8  11  -1  101.59    3.80
   8  11  -1   88.99    4.90
   8  11  -1   92.79    5.40
   8  11  -1   96.49    3.90
   8  11  -1   99.79    5.10
   8  11  -1  100.09    5.50
  -8 -11   1  109.19    5.30
  -8 -11   1   95.39    4.90
  -8 -11   1   94.89    4.60
   7  11  -1    0.30    1.90
   7  11  -1    0.30    1.10
   7  11  -1    0.10    0.80
   7  11  -1   -0.50    1.50
   7  11  -1   -0.90    1.80
   7  11  -1   -0.10    1.40
   7  11  -1   -0.10    1.80
   7  11  -1    0.10    1.40
   7  11  -1    0.00    1.20
   7  11  -1   -0.80    1.60
   7  11  -1   -0.40    1.50
  -7 -11   1    2.50    1.70
  -7 -11   1   -0.50    1.40
  -7 -11   1    0.90    0.90
  -7 -11   1    0.30    1.40
  -7 -11   1    1.30    1.70
  -7 -11   1    2.70    1.90
   6  11  -1   -0.20    1.00
   6  11  -1    0.40    1.30
   6  11  -1    0.30    1.90
   6  11  -1    3.20    1.50
   6  11  -1   -0.10    1.20
   6  11  -1    0.40    1.50
   6  11  -1   -1.50    1.60
   6  11  -1    1.00    1.50
   6  11  -1    1.40    1.90
   6  11  -1   -0.50    1.80
   6  11  -1    0.30    0.80
  -6 -11   1    0.60    1.40
  -6 -11   1   -1.40    1.40
  -6 -11   1    0.80    1.00
  -6 -11   1    2.10    0.90
  -6 -11   1    2.40    1.70
  -6 -11   1    0.30    1.50
  -6 -11   1    1.00    1.70
  -6 -11   1   -1.00    1.80
  -6 -11   1    0.40    0.90
  -6 -11   1    1.00    0.80
   5  11  -1   31.30    2.90
   5  11  -1   32.10    2.80
   5  11  -1   31.30    2.70
   5  11  -1   33.40    2.70
   5  11  -1   25.00    2.90
   5  11  -1   31.30    2.50
   5  11  -1   35.10    3.70
   5  11  -1   33.20    2.80
  -5 -11   1   30.30    1.80
  -5 -11   1   37.80    3.30
  -5 -11   1   34.10    3.40
  -5 -11   1   28.10    2.10
  -5 -11   1   32.10    3.00
  -5 -11   1   30.90    2.00
  -5 -11   1   33.90    2.80
  -5 -11   1   32.00    2.70
  -5 -11   1   36.40    3.20
  -5 -11   1   30.90    1.90
   4  11  -1   25.20    2.40
   4  11  -1   19.60    2.70
   4  11  -1   18.30    2.20
   4  11  -1   21.00    2.10
   4  11  -1   22.70    2.40
   4  11  -1   21.30    2.60
   4  11  -1   17.60    2.20
   4  11  -1   20.30    1.90
  -4 -11   1   16.90    2.30
  -4 -11   1   24.10    2.20
  -4 -11   1   22.20    1.70
  -4 -11   1   23.30    1.80
  -4 -11   1   21.40    1.60
  -4 -11   1   22.80    2.80
  -4 -11   1   21.90    2.20
  -4 -11   1   23.90    1.90
  -4 -11   1   19.10    2.10
  -4 -11   1   22.20    2.40
  -4 -11   1   19.00    2.30
   3  11  -1   10.20    2.20
   3  11  -1    9.00    1.70
   3  11  -1    7.90    1.70
   3  11  -1    7.40    1.80
   3  11  -1    7.70    1.50
   3  11  -1   10.80    1.90
   3  11  -1   10.10    2.10
   3  11  -1    7.60    1.60
   3  11  -1   11.60    1.90
  -3 -11   1   12.90    1.30
  -3 -11   1   11.20    1.90
  -3 -11   1   10.10    1.50
  -3 -11   1   12.10    1.90
  -3 -11   1   11.10    2.00
  -3 -11   1    9.70    1.70
  -3 -11   1   11.90    1.20
  -3 -11   1   10.10    2.00
  -3 -11   1    9.70    1.10
  -3 -11   1   11.70    2.40
  -3 -11   1    8.90    1.80
   2  11  -1   12.00    2.00
   2  11  -1    9.90    1.70
   2  11  -1   11.80    1.90
   2  11  -1   10.60    1.80
   2  11  -1   11.90    2.40
   2  11  -1   13.90    2.30
   2  11  -1   10.30    1.80
   2  11  -1    9.30    1.60
  -2 -11   1    8.20    1.90
  -2 -11   1   13.40    2.00
  -2 -11   1    8.70    1.90
  -2 -11   1   13.50    2.00
  -2 -11   1    9.10    2.20
  -2 -11   1   14.00    2.20
  -2 -11   1   11.30    1.30
  -2 -11   1    8.40    1.60
  -2 -11   1   10.80    1.30
  -2 -11   1   10.70    1.20
   1  11  -1    0.70    1.40
   1  11  -1    0.40    1.40
   1  11  -1   -0.80    1.20
   1  11  -1   -1.60    1.70
   1  11  -1    0.40    1.60
   1  11  -1    0.90    1.40
   1  11  -1    1.40    1.50
   1  11  -1   -0.20    1.40
  -1 -11   1    0.50    1.00
  -1 -11   1    2.00    1.50
  -1 -11   1   -0.10    1.60
  -1 -11   1    1.60    1.60
  -1 -11   1    1.40    0.90
  -1 -11   1    1.80    1.90
  -1 -11   1   -0.70    1.30
  -1 -11   1    1.70    1.50
  -1 -11   1   -0.70    1.00
  -1 -11   1   -1.10    1.50
   0  11  -1   18.30    2.20
   0  11  -1   14.90    2.00
   0  11  -1   13.90    1.80
   0  11  -1   16.80    2.10
   0  11  -1   15.00    2.60
   0  11  -1   14.20    1.60
   0  11  -1   16.30    2.00
   0  11  -1   18.00    2.30
   0  11  -1   11.70    2.20
   0 -11   1   16.00    1.50
   0 -11   1   15.50    2.20
   0 -11   1   14.70    2.60
   0 -11   1   15.50    2.10
   0 -11   1   15.00    1.60
   0 -11   1   10.60    2.20
   0 -11   1   15.20    2.40
   0 -11   1   17.30    2.40
   0 -11   1   15.60    2.10
   0 -11   1   15.90    1.80
  -1  11  -1  175.28    7.10
  -1  11  -1  178.08    6.90
  -1  11  -1  173.58    6.60
  -1  11  -1  171.58    7.30
  -1  11  -1  170.88    8.10
  -1  11  -1  182.48    7.20
  -1  11  -1  169.68    7.70
  -1  11  -1  169.58    7.10
  -1  11  -1  175.78    7.30
   1 -11   1  181.38    7.40
   1 -11   1  173.28    7.40
   1 -11   1  182.98    6.90
   1 -11   1  177.78    7.30
   1 -11   1  179.58    6.50
   1 -11   1  184.08    7.40
   1 -11   1  182.88    6.60
   1 -11   1  173.58    7.40
   1 -11   1  165.48    8.10
   1 -11   1  174.18    7.40
  -2  11  -1  268.17   10.30
  -2  11  -1  276.57   10.30
  -2  11  -1  273.27    9.90
  -2  11  -1  267.57   11.10
  -2  11  -1  272.87   10.10
  -2  11  -1  254.67   10.10
  -2  11  -1  250.67   10.00
  -2  11  -1  264.37   10.70
  -2  11  -1  271.57    9.60
   2 -11   1  266.57   10.30
   2 -11   1  272.37    9.60
   2 -11   1  271.17   10.20
   2 -11   1  270.57    9.20
   2 -11   1  290.27   10.50
   2 -11   1  279.67   10.50
   2 -11   1  276.87   10.30
   2 -11   1  272.77    9.90
   2 -11   1  262.67   11.20
   2 -11   1  292.27   10.40
  -3  11  -1   21.60    2.60
  -3  11  -1   19.40    2.80
  -3  11  -1   29.30    3.60
  -3  11  -1   20.00    2.30
  -3  11  -1   19.10    2.20
  -3  11  -1   19.10    2.50
   3 -11   1   25.30    3.00
   3 -11   1   20.80    1.60
   3 -11   1   22.30    2.60
   3 -11   1   18.30    2.50
   3 -11   1   21.70    2.70
   3 -11   1   16.90    2.90
   3 -11   1   23.30    2.30
   3 -11   1   16.90    2.50
   3 -11   1   21.60    2.50
   3 -11   1   21.50    2.80
  -4  11  -1    5.40    2.10
  -4  11  -1    3.10    2.30
  -4  11  -1    6.80    2.50
  -4  11  -1    2.00    1.60
  -4  11  -1    6.30    2.00
  -4  11  -1    6.30    1.60
   4 -11   1    1.50    2.00
   4 -11   1    4.60    2.30
   4 -11   1    4.20    2.10
   4 -11   1    3.00    2.00
   4 -11   1    2.30    1.90
   4 -11   1    6.00    2.50
   4 -11   1    3.80    1.80
   4 -11   1    3.90    2.40
   4 -11   1    4.40    2.20
  -5  11  -1    3.00    1.50
  -5  11  -1    1.40    2.30
  -5  11  -1    1.30    1.90
  -5  11  -1    3.10    2.10
  -5  11  -1    4.40    1.70
   5 -11   1    2.20    2.60
   5 -11   1    6.10    1.80
   5 -11   1    1.70    2.10
   5 -11   1    1.40    1.90
   5 -11   1    2.80    2.10
   5 -11   1    1.90    2.20
   5 -11   1    4.50    2.50
   5 -11   1    0.40    2.10
  -6  11  -1   24.10    2.90
  -6  11  -1   20.90    2.50
  -6  11  -1   20.10    2.90
  -6  11  -1   23.70    2.50
  -6  11  -1   24.30    3.40
   6 -11   1   24.00    2.60
   6 -11   1   21.00    2.90
   6 -11   1   19.10    3.40
   6 -11   1   22.90    2.70
   6 -11   1   26.10    5.10
   6 -11   1   15.50    3.10
  -7  11  -1   62.29    5.50
  -7  11  -1   78.39    4.40
  -7  11  -1   69.19    4.60
  -7  11  -1   77.69    5.00
  -7  11  -1   76.89    4.90
   7 -11   1   77.89    5.70
   7 -11   1   72.99    5.60
   7 -11   1   73.19    4.50
   7 -11   1   78.09    5.20
  -8  11  -1   45.30    3.80
  -8  11  -1   37.20    3.30
  -8  11  -1   36.40    4.10
  -8  11  -1   45.70    3.70
   8 -11   1   43.60    4.00
   8 -11   1   41.40    4.30
   8 -11   1   39.60    3.50
   8 -11   1   35.10    4.20
  -9  11  -1   35.10    4.30
  -9  11  -1   34.40    3.50
   9 -11   1   26.10    4.10
   9 -11   1   27.40    3.80
   9 -11   1   34.90    3.50
   9 -11   1   29.00    3.70
  10 -11   1   70.89    5.70
  10 -11   1   71.09    5.80
  10 -11   1   67.79    5.10
  10 -11   1   69.59    5.80
  11 -11   1   36.40    4.90
  11 -11   1   25.10    3.80
  11 -11   1   26.80    4.40
  12 -11   1   24.80    5.00
  12 -11   1   31.90    5.00
  19  10  -1   25.00    4.20
 -19 -10   1   23.30    4.40
  18  10  -1    3.10    3.00
  18  10  -1    5.10    3.30
 -18 -10   1    4.30    3.10
  17  10  -1   32.80    4.00
  17  10  -1   42.10    4.30
 -17 -10   1   46.50    4.80
  16  10  -1    6.30    2.80
  16  10  -1   15.30    3.30
  16  10  -1   12.30    3.20
 -16 -10   1    9.50    2.50
 -16 -10   1   14.80    3.30
  15  10  -1    9.50    2.90
  15  10  -1    5.80    2.70
  15  10  -1   15.50    2.90
  15  10  -1   11.40    2.80
  15  10  -1    7.40    2.80
 -15 -10   1   11.40    2.30
 -15 -10   1   14.10    2.30
 -15 -10   1   10.40    2.90
 -15 -10   1    9.40    2.50
  14  10  -1   59.69    4.60
  14  10  -1   63.59    5.00
  14  10  -1   63.69    5.00
  14  10  -1   62.79    4.80
  14  10  -1   61.19    5.00
  14  10  -1   68.39    4.90
 -14 -10   1   67.49    5.40
 -14 -10   1   75.39    4.50
 -14 -10   1   69.49    4.30
 -14 -10   1   65.99    4.50
  13  10  -1   11.50    1.80
  13  10  -1    7.80    2.30
  13  10  -1   10.30    2.50
  13  10  -1    9.10    2.60
  13  10  -1   12.80    2.50
  13  10  -1    9.50    2.50
  13  10  -1    5.80    2.30
 -13 -10   1    9.80    2.10
 -13 -10   1    8.20    2.00
 -13 -10   1   10.30    2.20
 -13 -10   1   11.50    2.70
  12  10  -1  254.07    9.20
  12  10  -1  260.07   10.10
  12  10  -1  240.38   10.10
  12  10  -1  262.57    9.50
  12  10  -1  260.87    9.70
  12  10  -1  274.67   10.20
  12  10  -1  259.87   10.20
  12  10  -1  247.88   10.00
 -12 -10   1  250.67    9.80
 -12 -10   1  255.47    9.50
 -12 -10   1  247.18   10.20
 -12 -10   1  262.17    9.70
  11  10  -1  110.09    5.50
  11  10  -1  129.19    6.00
  11  10  -1  128.49    5.90
  11  10  -1  118.49    5.90
  11  10  -1  120.69    4.90
  11  10  -1  119.09    6.00
  11  10  -1  116.29    5.00
  11  10  -1  116.19    6.20
 -11 -10   1  121.89    5.40
 -11 -10   1  112.89    5.60
 -11 -10   1  121.39    5.50
 -11 -10   1  121.49    6.10
  10  10  -1    0.70    1.70
  10  10  -1    0.00    1.60
  10  10  -1   -0.40    1.90
  10  10  -1    1.40    2.00
  10  10  -1    1.50    2.10
  10  10  -1   -1.30    1.50
  10  10  -1    1.50    1.00
  10  10  -1   -0.40    1.00
  10  10  -1   -0.40    1.30
  10  10  -1   -1.10    1.70
 -10 -10   1   -0.50    1.40
 -10 -10   1   -1.60    1.80
 -10 -10   1    0.80    1.30
 -10 -10   1   -0.50    1.40
 -10 -10   1    1.40    1.40
   9  10  -1    0.80    1.30
   9  10  -1    0.40    1.80
   9  10  -1    0.10    1.80
   9  10  -1    0.80    1.40
   9  10  -1    1.00    1.40
   9  10  -1   -0.50    0.80
   9  10  -1   -0.80    1.60
   9  10  -1   -0.60    1.60
   9  10  -1    0.10    0.90
   9  10  -1    1.90    2.00
   9  10  -1   -0.10    1.60
  -9 -10   1    1.50    1.80
  -9 -10   1    1.50    1.50
  -9 -10   1    2.30    1.50
  -9 -10   1    1.80    1.40
  -9 -10   1    2.80    1.10
   8  10  -1   70.49    3.50
   8  10  -1   68.09    3.40
   8  10  -1   74.89    4.10
   8  10  -1   68.89    4.80
   8  10  -1   62.89    4.20
   8  10  -1   70.89    4.40
   8  10  -1   65.89    3.90
   8  10  -1   73.39    4.10
   8  10  -1   65.99    4.00
   8  10  -1   73.19    2.90
   8  10  -1   70.19    3.00
  -8 -10   1   65.59    4.10
  -8 -10   1   66.89    2.90
  -8 -10   1   70.89    3.60
  -8 -10   1   70.09    3.90
  -8 -10   1   67.79    3.00
  -8 -10   1   65.89    3.50
  -8 -10   1   63.99    3.10
  -8 -10   1   66.49    4.20
  -8 -10   1   70.99    4.60
   7  10  -1  300.07   10.00
   7  10  -1  307.97   10.30
   7  10  -1  331.37   11.50
   7  10  -1  296.67   10.90
   7  10  -1  301.97   10.90
   7  10  -1  284.17   10.80
   7  10  -1  310.57   10.60
   7  10  -1  302.07   11.10
   7  10  -1  297.77   10.00
   7  10  -1  303.87   10.40
   7  10  -1  283.87   10.90
   7  10  -1  302.27   11.80
  -7 -10   1  292.67   11.00
  -7 -10   1  291.67   10.00
  -7 -10   1  292.07   10.80
  -7 -10   1  295.27   11.70
  -7 -10   1  296.77   10.00
  -7 -10   1  301.57   10.50
  -7 -10   1  300.57   11.00
  -7 -10   1  305.87   10.00
  -7 -10   1  311.07   11.10
  -7 -10   1  328.87   11.70
   6  10  -1  230.08    8.60
   6  10  -1  223.78    8.10
   6  10  -1  227.78    8.70
   6  10  -1  222.78    9.00
   6  10  -1  239.28    9.40
   6  10  -1  220.78    8.50
   6  10  -1  227.78    8.60
   6  10  -1  226.18    8.10
   6  10  -1  211.88    8.50
   6  10  -1  223.08    8.00
   6  10  -1  232.58    7.70
   6  10  -1  237.68    8.50
  -6 -10   1  219.88    8.80
  -6 -10   1  228.98    7.80
  -6 -10   1  245.88    8.80
  -6 -10   1  229.18    8.30
  -6 -10   1  230.38    8.50
  -6 -10   1  218.18    8.70
  -6 -10   1  235.98    7.80
  -6 -10   1  230.68    7.70
  -6 -10   1  217.88    8.50
  -6 -10   1  246.88    9.60
   5  10  -1   41.20    3.10
   5  10  -1   44.40    3.50
   5  10  -1   51.39    3.80
   5  10  -1   43.30    2.40
   5  10  -1   43.70    2.50
   5  10  -1   39.30    3.20
   5  10  -1   42.30    3.00
   5  10  -1   42.50    2.10
   5  10  -1   41.80    3.00
   5  10  -1   41.30    2.90
   5  10  -1   42.90    3.20
   5  10  -1   43.00    2.60
  -5 -10   1   50.89    3.30
  -5 -10   1   44.50    2.20
  -5 -10   1   49.40    3.90
  -5 -10   1   43.10    2.80
  -5 -10   1   38.00    3.00
  -5 -10   1   43.30    2.10
  -5 -10   1   41.80    2.30
  -5 -10   1   41.60    2.10
  -5 -10   1   44.70    3.20
  -5 -10   1   46.00    2.90
  -5 -10   1   47.00    3.30
   4  10  -1  105.89    5.50
   4  10  -1  107.19    4.80
   4  10  -1  106.09    4.30
   4  10  -1  104.29    4.30
   4  10  -1   97.99    4.60
   4  10  -1  104.39    4.70
   4  10  -1   99.89    5.10
   4  10  -1  107.79    4.70
   4  10  -1   92.29    4.60
  -4 -10   1  101.19    4.80
  -4 -10   1  104.59    3.80
  -4 -10   1  104.89    4.60
  -4 -10   1   99.29    5.40
  -4 -10   1   95.39    3.80
  -4 -10   1  100.79    4.70
  -4 -10   1  101.39    4.90
  -4 -10   1  105.39    3.90
  -4 -10   1  103.49    4.50
  -4 -10   1   99.19    4.80
  -4 -10   1  101.39    4.10
   3  10  -1   13.80    2.00
   3  10  -1   21.20    2.40
   3  10  -1   18.00    1.90
   3  10  -1   20.40    1.80
   3  10  -1   14.60    1.80
   3  10  -1   16.10    1.60
   3  10  -1   14.70    1.90
   3  10  -1   14.70    1.70
   3  10  -1   17.50    2.30
   3  10  -1   19.70    2.00
  -3 -10   1   21.40    2.00
  -3 -10   1   20.70    1.50
  -3 -10   1   19.20    1.70
  -3 -10   1   16.20    2.10
  -3 -10   1   17.20    2.40
  -3 -10   1   20.90    2.00
  -3 -10   1   19.20    1.40
  -3 -10   1   22.30    2.30
  -3 -10   1   18.50    2.00
  -3 -10   1   19.60    1.60
  -3 -10   1   21.30    2.30
   2  10  -1  305.67   10.40
   2  10  -1  281.17   10.40
   2  10  -1  308.17   10.60
   2  10  -1  281.77   11.20
   2  10  -1  283.27   10.30
   2  10  -1  274.17   10.70
   2  10  -1  290.67   10.10
   2  10  -1  292.87   10.50
  -2 -10   1  305.87   10.60
  -2 -10   1  286.57    9.70
  -2 -10   1  305.07   10.70
  -2 -10   1  280.57   10.60
  -2 -10   1  275.67    9.80
  -2 -10   1  276.17   10.50
  -2 -10   1  292.27   10.30
  -2 -10   1  290.37    9.70
  -2 -10   1  320.47   11.40
  -2 -10   1  311.87   10.50
  -2 -10   1  287.47   10.00
  -2 -10   1  283.97   10.00
   1  10  -1   63.49    3.50
   1  10  -1   59.09    3.60
   1  10  -1   59.09    3.90
   1  10  -1   53.89    3.30
   1  10  -1   55.29    3.30
   1  10  -1   47.20    3.30
   1  10  -1   53.69    3.60
   1  10  -1   57.99    4.10
  -1 -10   1   56.59    3.40
  -1 -10   1   63.79    2.80
  -1 -10   1   57.39    3.60
  -1 -10   1   61.99    2.70
  -1 -10   1   65.29    4.20
  -1 -10   1   61.29    3.60
  -1 -10   1   58.29    3.80
  -1 -10   1   65.49    3.30
  -1 -10   1   59.29    3.60
  -1 -10   1   60.09    2.80
   0  10  -1   13.80    2.10
   0  10  -1   13.20    1.80
   0  10  -1   17.30    1.90
   0  10  -1   15.20    1.40
   0  10  -1   18.40    1.90
   0  10  -1   15.60    1.90
   0  10  -1   17.60    2.40
   0  10  -1   16.90    2.50
   0  10  -1   14.60    1.90
   0 -10   1   12.80    1.90
   0 -10   1   14.20    2.00
   0 -10   1   15.40    2.50
   0 -10   1   14.10    1.30
   0 -10   1   13.00    1.90
   0 -10   1   13.20    2.00
   0 -10   1   14.00    2.00
   0 -10   1   16.50    1.50
   0 -10   1   14.20    2.00
  -1  10  -1  546.25   18.00
  -1  10  -1  510.85   18.40
  -1  10  -1  550.74   17.60
  -1  10  -1  539.75   18.20
  -1  10  -1  556.64   19.00
  -1  10  -1  520.55   18.00
  -1  10  -1  524.85   17.80
  -1  10  -1  534.65   17.90
  -1  10  -1  526.45   18.10
   1 -10   1  557.54   18.20
   1 -10   1  506.25   18.10
   1 -10   1  502.05   18.20
   1 -10   1  534.35   19.00
   1 -10   1  549.45   17.50
   1 -10   1  538.05   18.30
   1 -10   1  545.55   18.10
   1 -10   1  536.55   17.70
   1 -10   1  527.25   17.50
   1 -10   1  538.45   18.00
  -2  10  -1   12.30    2.40
  -2  10  -1   10.60    1.70
  -2  10  -1   12.10    1.50
  -2  10  -1   12.70    2.00
  -2  10  -1    9.60    1.70
  -2  10  -1   14.00    2.00
  -2  10  -1   10.90    2.00
  -2  10  -1   15.50    2.60
  -2  10  -1   10.20    1.90
   2 -10   1   11.90    2.10
   2 -10   1   14.60    1.30
   2 -10   1   12.40    2.10
   2 -10   1   12.00    2.20
   2 -10   1   10.90    1.90
   2 -10   1   10.60    1.80
   2 -10   1   12.40    1.60
   2 -10   1   14.10    2.30
   2 -10   1   10.50    2.10
   2 -10   1   11.60    2.40
  -3  10  -1   94.89    5.60
  -3  10  -1   95.29    4.90
  -3  10  -1   88.99    4.80
  -3  10  -1   96.99    5.30
  -3  10  -1   91.39    4.70
  -3  10  -1   94.79    4.90
  -3  10  -1   92.69    4.30
  -3  10  -1   93.39    4.40
  -3  10  -1   90.39    4.60
   3 -10   1   92.89    5.00
   3 -10   1   90.79    5.70
   3 -10   1   95.89    3.80
   3 -10   1   99.49    5.10
   3 -10   1   91.29    4.80
   3 -10   1   98.79    5.00
   3 -10   1  109.49    5.10
   3 -10   1  103.39    5.10
   3 -10   1   90.89    4.40
   3 -10   1   99.79    4.80
  -4  10  -1    2.30    1.80
  -4  10  -1    3.40    1.60
  -4  10  -1    3.20    1.40
  -4  10  -1    4.10    2.00
  -4  10  -1    6.00    2.00
  -4  10  -1   -0.90    1.90
   4 -10   1    4.40    2.00
   4 -10   1    3.60    1.00
   4 -10   1    2.50    2.20
   4 -10   1    3.70    1.90
   4 -10   1    2.00    1.90
   4 -10   1    3.90    1.60
   4 -10   1    2.10    1.70
   4 -10   1    6.10    2.00
   4 -10   1    6.00    2.00
   4 -10   1    2.70    2.20
  -5  10  -1   91.49    4.70
  -5  10  -1   89.29    5.50
  -5  10  -1   89.49    4.90
  -5  10  -1   82.99    4.80
  -5  10  -1   89.79    4.40
   5 -10   1   99.39    5.90
   5 -10   1   90.99    5.10
   5 -10   1   94.49    3.80
   5 -10   1   82.79    5.00
   5 -10   1   84.99    4.90
   5 -10   1   83.39    5.10
   5 -10   1   88.69    5.10
   5 -10   1   87.79    4.50
   5 -10   1   86.19    5.30
   5 -10   1   77.29    5.10
  -6  10  -1  210.28    8.50
  -6  10  -1  210.68    8.60
  -6  10  -1  211.58    8.50
  -6  10  -1  203.88    9.10
  -6  10  -1  214.38    8.10
   6 -10   1  202.18    8.80
   6 -10   1  212.68    8.40
   6 -10   1  215.48    8.80
   6 -10   1  216.58    9.00
   6 -10   1  210.58    9.80
   6 -10   1  201.78    8.00
   6 -10   1  220.58    9.00
   6 -10   1  206.58    8.60
   6 -10   1  213.88    9.10
  -7  10  -1  115.89    5.80
  -7  10  -1  118.19    6.50
  -7  10  -1  114.39    5.40
  -7  10  -1  123.79    6.20
  -7  10  -1  115.39    5.70
   7 -10   1  127.49    6.50
   7 -10   1  115.89    6.50
   7 -10   1  112.19    6.40
   7 -10   1  106.99    6.10
   7 -10   1  122.69    6.20
   7 -10   1  125.19    6.40
   7 -10   1  108.99    5.40
   7 -10   1  112.09    6.50
  -8  10  -1   20.60    2.80
  -8  10  -1   17.10    2.40
  -8  10  -1   17.10    2.20
  -8  10  -1   21.00    2.70
  -8  10  -1   15.90    3.10
   8 -10   1   17.70    2.90
   8 -10   1   16.60    3.10
   8 -10   1   20.00    4.50
   8 -10   1   13.50    3.20
   8 -10   1   22.10    4.30
   8 -10   1   23.30    2.80
  -9  10  -1   66.29    4.10
  -9  10  -1   57.49    4.40
  -9  10  -1   60.19    4.30
  -9  10  -1   69.59    5.50
   9 -10   1   64.99    5.20
   9 -10   1   58.19    4.80
   9 -10   1   62.99    5.10
   9 -10   1   64.59    4.50
 -10  10  -1   -0.60    2.70
 -10  10  -1    3.30    2.90
  10 -10   1    3.10    3.00
  10 -10   1    5.60    2.70
  10 -10   1    7.00    2.60
  10 -10   1    3.50    3.30
 -11  10  -1  105.29    8.90
  11 -10   1  107.09    7.40
  11 -10   1  112.39    7.20
  11 -10   1  102.19    6.20
  11 -10   1  106.49    6.90
  12 -10   1   63.39    5.10
  12 -10   1   61.09    5.80
  12 -10   1   62.39    5.70
  13 -10   1    5.50    4.30
  13 -10   1    1.90    3.90
  13 -10   1   -1.40    3.30
  14 -10   1   25.80    4.40
  20   9  -1   22.40    4.30
  19   9  -1    5.30    3.20
 -19  -9   1    1.40    3.10
  18   9  -1   31.30    3.90
  18   9  -1   36.50    4.50
 -18  -9   1   33.60    4.40
  17   9  -1    0.20    2.60
  17   9  -1    4.60    3.00
 -17  -9   1    6.00    3.10
  16   9  -1   62.29    4.80
  16   9  -1   67.89    5.30
  16   9  -1   73.09    5.50
  16   9  -1   71.29    5.60
 -16  -9   1   82.09    6.10
  15   9  -1    0.60    2.30
  15   9  -1    2.20    2.60
  15   9  -1    3.40    2.40
  15   9  -1    1.60    2.50
  15   9  -1    6.60    1.90
  15   9  -1   -0.50    2.30
  15   9  -1    4.80    2.30
 -15  -9   1    0.50    2.50
 -15  -9   1    0.90    1.80
 -15  -9   1    1.90    2.10
 -15  -9   1    5.00    2.10
  14   9  -1   23.10    3.10
  14   9  -1   23.40    3.00
  14   9  -1   19.60    2.80
  14   9  -1   22.40    3.00
  14   9  -1   20.40    3.00
  14   9  -1   23.70    2.40
  14   9  -1   27.00    3.20
 -14  -9   1   24.10    2.80
 -14  -9   1   21.90    2.50
 -14  -9   1   19.30    2.50
 -14  -9   1   25.10    3.30
  13   9  -1    7.60    2.30
  13   9  -1    8.30    2.40
  13   9  -1    4.80    2.30
  13   9  -1    9.60    2.40
  13   9  -1    9.80    1.70
  13   9  -1   10.50    2.30
  13   9  -1    4.60    2.20
 -13  -9   1    6.00    2.00
 -13  -9   1    7.40    2.40
 -13  -9   1    6.20    1.90
 -13  -9   1    7.00    1.90
  12   9  -1  117.69    5.80
  12   9  -1  111.89    4.70
  12   9  -1  105.79    5.00
  12   9  -1  110.29    5.50
  12   9  -1  114.19    5.60
  12   9  -1  103.39    4.80
  12   9  -1  120.09    5.90
  12   9  -1  108.89    5.70
  12   9  -1  109.29    5.80
 -12  -9   1  114.49    5.40
 -12  -9   1  109.59    5.40
 -12  -9   1  110.09    5.20
 -12  -9   1  118.59    6.00
  11   9  -1  248.38   10.10
  11   9  -1  263.17   10.20
  11   9  -1  276.67    9.40
  11   9  -1  270.67    9.30
  11   9  -1  278.57   10.10
  11   9  -1  265.57    9.80
  11   9  -1  264.47    9.30
  11   9  -1  258.07   10.10
  11   9  -1  263.27   10.10
 -11  -9   1  266.47    9.60
 -11  -9   1  264.67    9.50
 -11  -9   1  260.37   10.30
 -11  -9   1  268.97    9.80
 -11  -9   1  264.97    9.90
  10   9  -1    1.70    1.50
  10   9  -1    3.00    1.70
  10   9  -1   -1.60    1.50
  10   9  -1   -1.30    1.60
  10   9  -1   -1.60    1.00
  10   9  -1   -1.60    1.60
  10   9  -1    0.70    1.00
  10   9  -1    0.50    1.80
  10   9  -1    0.50    1.10
  10   9  -1   -2.00    1.80
  10   9  -1   -0.70    1.70
 -10  -9   1   -1.40    1.30
 -10  -9   1    2.10    1.70
 -10  -9   1   -0.90    1.30
 -10  -9   1    0.60    1.10
 -10  -9   1   -1.10    1.20
 -10  -9   1    0.20    1.40
   9   9  -1    1.70    1.00
   9   9  -1   -1.50    1.20
   9   9  -1   -0.80    0.80
   9   9  -1   -1.10    1.10
   9   9  -1    0.70    1.70
   9   9  -1    0.30    1.40
   9   9  -1    0.20    1.80
   9   9  -1   -0.50    1.30
   9   9  -1   -0.80    1.40
   9   9  -1   -0.80    1.70
   9   9  -1   -0.70    1.60
  -9  -9   1   -0.10    1.90
  -9  -9   1    0.00    1.30
  -9  -9   1   -0.20    1.50
  -9  -9   1    0.00    0.90
  -9  -9   1    0.10    1.00
  -9  -9   1   -0.20    1.20
  -9  -9   1   -1.50    1.50
  -9  -9   1   -0.70    1.20
   8   9  -1  121.09    5.50
   8   9  -1  128.59    5.50
   8   9  -1  121.19    6.20
   8   9  -1  127.49    5.40
   8   9  -1  120.79    5.60
   8   9  -1  121.79    5.00
   8   9  -1  124.49    4.60
   8   9  -1  125.29    5.00
   8   9  -1  115.49    5.80
   8   9  -1  123.79    4.50
   8   9  -1  121.99    5.50
  -8  -9   1  126.99    4.60
  -8  -9   1  120.49    5.30
  -8  -9   1  116.39    5.60
  -8  -9   1  130.39    5.70
  -8  -9   1  130.49    4.70
  -8  -9   1  120.19    5.10
  -8  -9   1  117.59    5.60
  -8  -9   1  132.29    5.40
  -8  -9   1  127.09    5.10
   7   9  -1  280.57    9.70
   7   9  -1  285.17    9.80
   7   9  -1  293.97   10.20
   7   9  -1  271.57   10.50
   7   9  -1  277.27   10.90
   7   9  -1  277.67    9.30
   7   9  -1  282.17   10.30
   7   9  -1  263.47   10.10
   7   9  -1  285.87    9.80
   7   9  -1  277.17   10.10
   7   9  -1  274.87   10.00
   7   9  -1  285.57    9.40
  -7  -9   1  280.87    9.40
  -7  -9   1  289.37    9.80
  -7  -9   1  277.07    9.40
  -7  -9   1  293.57   10.30
  -7  -9   1  268.07   10.30
  -7  -9   1  290.27   10.10
  -7  -9   1  276.57   10.20
  -7  -9   1  278.37   10.10
  -7  -9   1  289.07    9.50
  -7  -9   1  292.07    9.80
   6   9  -1   31.20    2.60
   6   9  -1   38.90    3.20
   6   9  -1   29.30    2.60
   6   9  -1   31.40    2.10
   6   9  -1   26.20    2.20
   6   9  -1   26.70    2.30
   6   9  -1   30.20    2.00
   6   9  -1   30.00    2.20
   6   9  -1   30.40    1.70
   6   9  -1   29.30    2.10
   6   9  -1   26.40    2.20
   6   9  -1   30.80    1.70
   6   9  -1   28.80    2.80
  -6  -9   1   30.00    2.50
  -6  -9   1   30.60    1.80
  -6  -9   1   26.80    1.80
  -6  -9   1   33.10    2.60
  -6  -9   1   29.00    2.60
  -6  -9   1   22.80    2.20
  -6  -9   1   29.70    2.20
  -6  -9   1   31.70    2.70
  -6  -9   1   32.50    1.70
  -6  -9   1   24.80    2.70
   5   9  -1    9.10    1.50
   5   9  -1    7.00    1.40
   5   9  -1   14.00    1.80
   5   9  -1    9.50    1.00
   5   9  -1    9.60    1.20
   5   9  -1   12.10    1.60
   5   9  -1    8.80    1.90
   5   9  -1    7.80    1.70
   5   9  -1   11.30    1.60
   5   9  -1   10.30    1.30
   5   9  -1    7.50    1.20
   5   9  -1   11.10    2.10
  -5  -9   1   10.90    2.10
  -5  -9   1   11.00    1.20
  -5  -9   1    9.80    1.40
  -5  -9   1    9.20    1.70
  -5  -9   1    8.30    1.60
  -5  -9   1    6.80    1.60
  -5  -9   1    8.60    1.00
  -5  -9   1    9.40    1.00
  -5  -9   1   10.80    1.50
  -5  -9   1    9.30    1.60
   4   9  -1   32.90    3.20
   4   9  -1   39.60    2.30
   4   9  -1   36.90    2.70
   4   9  -1   36.20    2.70
   4   9  -1   38.00    3.00
   4   9  -1   36.90    2.60
   4   9  -1   28.40    2.60
   4   9  -1   36.90    1.80
   4   9  -1   30.50    2.60
   4   9  -1   38.60    2.60
   4   9  -1   35.00    2.20
  -4  -9   1   36.90    1.80
  -4  -9   1   32.70    1.80
  -4  -9   1   31.30    2.60
  -4  -9   1   35.30    2.50
  -4  -9   1   36.70    1.90
  -4  -9   1   39.20    2.10
  -4  -9   1   38.50    2.90
  -4  -9   1   29.70    2.50
  -4  -9   1   43.60    2.80
  -4  -9   1   35.20    2.40
  -4  -9   1   36.60    3.20
   3   9  -1  631.54   20.40
   3   9  -1  610.04   21.00
   3   9  -1  667.03   20.80
   3   9  -1  634.04   20.40
   3   9  -1  595.34   20.60
   3   9  -1  604.14   20.70
   3   9  -1  635.24   20.70
   3   9  -1  657.53   21.50
   3   9  -1  633.24   20.70
  -3  -9   1  614.24   20.00
  -3  -9   1  627.64   20.10
  -3  -9   1  623.74   20.50
  -3  -9   1  608.04   20.80
  -3  -9   1  661.43   20.70
  -3  -9   1  596.54   20.80
  -3  -9   1  643.24   20.30
  -3  -9   1  595.64   21.40
  -3  -9   1  619.54   20.10
  -3  -9   1  662.93   20.80
  -3  -9   1  618.84   20.80
   2   9  -1  390.76   13.80
   2   9  -1  376.56   13.40
   2   9  -1  391.46   13.50
   2   9  -1  381.06   13.50
   2   9  -1  394.06   13.40
   2   9  -1  383.06   13.50
   2   9  -1  389.86   14.20
   2   9  -1  392.36   13.50
   2   9  -1  408.26   13.20
  -2  -9   1  433.76   14.40
  -2  -9   1  384.96   13.60
  -2  -9   1  401.26   13.00
  -2  -9   1  397.16   13.50
  -2  -9   1  398.46   12.90
  -2  -9   1  397.16   13.20
  -2  -9   1  410.36   13.70
  -2  -9   1  408.46   13.40
  -2  -9   1  399.16   13.20
  -2  -9   1  383.66   13.50
  -2  -9   1  375.46   13.50
  -2  -9   1  399.06   12.90
   1   9  -1  174.18    6.50
   1   9  -1  165.68    7.20
   1   9  -1  166.38    5.80
   1   9  -1  158.58    6.40
   1   9  -1  181.28    6.50
   1   9  -1  158.58    6.80
   1   9  -1  163.18    6.30
   1   9  -1  158.98    6.50
   1   9  -1  166.48    6.50
   1   9  -1  169.28    6.20
  -1  -9   1  162.38    6.60
  -1  -9   1  164.88    7.20
  -1  -9   1  166.68    6.40
  -1  -9   1  165.88    6.60
  -1  -9   1  172.28    6.20
  -1  -9   1  170.58    5.80
  -1  -9   1  166.48    5.90
  -1  -9   1  160.28    6.60
  -1  -9   1  164.58    6.40
  -1  -9   1  172.48    6.20
  -1  -9   1  153.88    6.50
   0   9  -1    5.10    1.30
   0   9  -1    4.10    0.80
   0   9  -1    5.80    1.80
   0   9  -1    5.00    1.60
   0   9  -1    4.10    1.20
   0   9  -1    4.70    1.40
   0   9  -1    5.50    1.00
   0   9  -1    4.20    1.30
   0   9  -1    3.60    1.50
   0   9  -1    2.90    1.20
   0   9  -1    5.20    1.30
   0  -9   1    6.80    1.60
   0  -9   1    2.30    1.30
   0  -9   1    3.70    1.60
   0  -9   1    5.40    1.10
   0  -9   1    2.40    1.30
   0  -9   1    3.90    1.40
   0  -9   1    5.30    1.50
   0  -9   1    5.10    1.20
   0  -9   1    3.70    0.90
   0  -9   1    3.20    1.30
  -1   9  -1    1.10    1.30
  -1   9  -1    1.80    1.20
  -1   9  -1    0.80    0.70
  -1   9  -1    2.30    1.20
  -1   9  -1    1.10    1.50
  -1   9  -1    3.50    1.40
  -1   9  -1    1.70    1.30
  -1   9  -1    2.20    1.20
  -1   9  -1    3.30    1.20
  -1   9  -1    1.90    1.40
  -1   9  -1    3.20    1.00
   1  -9   1    2.40    1.30
   1  -9   1    4.10    1.50
   1  -9   1    2.60    1.40
   1  -9   1    2.20    1.10
   1  -9   1    3.80    1.50
   1  -9   1    4.10    1.30
   1  -9   1    3.00    0.80
   1  -9   1    4.40    1.70
   1  -9   1    2.70    1.30
  -2   9  -1  551.04   18.00
  -2   9  -1  521.95   17.10
  -2   9  -1  547.55   17.60
  -2   9  -1  491.25   17.40
  -2   9  -1  538.45   17.60
  -2   9  -1  515.95   16.80
  -2   9  -1  519.45   17.60
  -2   9  -1  479.35   18.20
  -2   9  -1  504.45   17.30
  -2   9  -1  550.44   17.70
  -2   9  -1  511.25   17.40
   2  -9   1  502.45   17.70
   2  -9   1  528.65   17.30
   2  -9   1  489.95   17.60
   2  -9   1  498.45   17.70
   2  -9   1  533.05   17.10
   2  -9   1  520.25   17.50
   2  -9   1  519.25   17.60
   2  -9   1  516.95   16.80
   2  -9   1  516.95   17.60
   2  -9   1  570.74   18.60
  -3   9  -1  440.26   14.70
  -3   9  -1  448.16   15.10
  -3   9  -1  441.16   15.50
  -3   9  -1  442.06   14.30
  -3   9  -1  436.96   15.00
  -3   9  -1  419.96   15.10
  -3   9  -1  414.16   14.90
  -3   9  -1  422.36   15.00
  -3   9  -1  423.26   15.80
  -3   9  -1  447.16   14.80
  -3   9  -1  438.16   15.00
   3  -9   1  447.46   15.20
   3  -9   1  430.66   15.20
   3  -9   1  443.36   14.20
   3  -9   1  452.05   14.70
   3  -9   1  436.96   14.90
   3  -9   1  439.86   15.20
   3  -9   1  452.35   16.10
   3  -9   1  429.16   15.10
   3  -9   1  427.96   15.30
   3  -9   1  448.76   15.20
  -4   9  -1   72.89    4.20
  -4   9  -1   78.19    4.20
  -4   9  -1   73.19    4.10
  -4   9  -1   67.69    4.80
  -4   9  -1   73.59    4.00
  -4   9  -1   72.49    3.60
  -4   9  -1   67.49    4.00
  -4   9  -1   73.49    3.60
  -4   9  -1   76.79    4.60
   4  -9   1   72.79    4.30
   4  -9   1   82.69    5.10
   4  -9   1   71.49    4.40
   4  -9   1   77.79    4.20
   4  -9   1   77.99    4.20
   4  -9   1   66.79    4.40
   4  -9   1   65.69    3.80
   4  -9   1   72.09    3.10
   4  -9   1   69.89    4.30
   4  -9   1   77.09    4.30
  -5   9  -1  192.88    8.30
  -5   9  -1  201.18    7.40
  -5   9  -1  172.78    7.50
  -5   9  -1  193.18    7.70
  -5   9  -1  205.98    7.90
   5  -9   1  203.38    7.80
   5  -9   1  188.58    8.00
   5  -9   1  194.08    8.70
   5  -9   1  185.18    7.90
   5  -9   1  194.58    6.80
   5  -9   1  189.68    8.00
   5  -9   1  210.68    8.10
   5  -9   1  211.88    8.10
   5  -9   1  187.18    7.50
   5  -9   1  178.28    7.90
  -6   9  -1   18.20    2.60
  -6   9  -1   13.60    2.30
  -6   9  -1   13.70    1.90
  -6   9  -1   14.00    2.10
  -6   9  -1   18.10    2.40
   6  -9   1   18.80    2.60
   6  -9   1   18.90    2.70
   6  -9   1   14.90    2.30
   6  -9   1   17.80    2.70
   6  -9   1   17.90    2.40
   6  -9   1   18.00    3.00
   6  -9   1   15.70    2.30
   6  -9   1   14.00    2.10
   6  -9   1   19.70    1.60
   6  -9   1   15.00    2.50
   6  -9   1   21.90    3.30
  -7   9  -1   22.10    3.10
  -7   9  -1   15.60    2.40
  -7   9  -1   16.60    2.50
  -7   9  -1   21.80    2.20
  -7   9  -1   16.70    2.20
   7  -9   1   21.30    2.90
   7  -9   1   11.70    2.30
   7  -9   1   14.50    2.50
   7  -9   1   17.30    2.70
   7  -9   1   18.60    2.90
   7  -9   1   24.50    2.60
   7  -9   1   15.00    2.50
   7  -9   1   15.70    3.00
   7  -9   1   16.40    3.00
   7  -9   1   15.70    3.00
  -8   9  -1  152.68    6.70
  -8   9  -1  143.29    6.60
  -8   9  -1  141.39    7.00
  -8   9  -1  152.28    7.40
  -8   9  -1  145.69    6.20
   8  -9   1  143.69    7.10
   8  -9   1  154.98    7.20
   8  -9   1  143.09    7.50
   8  -9   1  149.19    6.60
   8  -9   1  149.88    7.10
   8  -9   1  148.49    7.20
   8  -9   1  152.48    7.30
   8  -9   1  151.48    8.00
  -9   9  -1    8.70    1.90
  -9   9  -1    8.50    2.00
  -9   9  -1   11.20    2.40
  -9   9  -1    9.70    2.60
  -9   9  -1    6.80    2.10
   9  -9   1    9.00    3.10
   9  -9   1    5.20    2.80
   9  -9   1    9.40    2.40
   9  -9   1    5.30    2.40
   9  -9   1    5.50    2.30
 -10   9  -1   18.20    3.00
 -10   9  -1   16.70    2.30
 -10   9  -1   17.50    2.50
 -10   9  -1   13.50    2.50
  10  -9   1   16.30    2.90
  10  -9   1   15.40    2.90
  10  -9   1   11.50    3.10
  10  -9   1   17.90    3.40
 -11   9  -1  130.99    7.70
  11  -9   1  155.88    8.10
  11  -9   1  136.29    7.00
  11  -9   1  133.29    7.60
  11  -9   1  150.88    7.80
 -12   9  -1    5.40    2.90
  12  -9   1    7.00    3.20
  12  -9   1    5.40    3.40
  12  -9   1    6.80    3.70
  13  -9   1   -1.90    3.10
  13  -9   1    3.40    3.70
  13  -9   1   -0.70    3.20
  14  -9   1    9.90    3.70
  14  -9   1   19.00    4.40
  20   8  -1   44.70    5.30
  19   8  -1   28.60    4.40
 -19  -8   1   23.50    4.20
  18   8  -1   38.30    4.10
  18   8  -1   42.50    4.70
 -18  -8   1   42.10    4.70
  17   8  -1   21.50    3.50
  17   8  -1   17.40    3.20
  17   8  -1   22.90    3.40
 -17  -8   1   20.10    3.60
  16   8  -1  159.88    7.70
  16   8  -1  157.08    7.60
  16   8  -1  159.38    7.70
  16   8  -1  155.08    8.00
  16   8  -1  164.68    7.70
 -16  -8   1  145.99    7.00
 -16  -8   1  144.49    7.90
  15   8  -1   18.10    3.00
  15   8  -1    6.80    2.50
  15   8  -1   11.40    2.70
  15   8  -1   10.70    2.70
  15   8  -1    7.20    2.50
  15   8  -1    7.20    2.30
 -15  -8   1    6.40    2.30
 -15  -8   1    9.10    2.80
 -15  -8   1   12.80    2.20
  14   8  -1   18.60    2.80
  14   8  -1   24.20    2.60
  14   8  -1   21.50    2.30
  14   8  -1   19.90    2.90
  14   8  -1   19.10    2.80
  14   8  -1   17.40    2.80
  14   8  -1   23.60    3.10
  14   8  -1   23.40    3.10
 -14  -8   1   24.80    3.30
 -14  -8   1   18.50    2.60
 -14  -8   1   21.80    2.50
 -14  -8   1   16.50    2.40
  13   8  -1    2.10    2.00
  13   8  -1    0.20    1.90
  13   8  -1    2.20    1.50
  13   8  -1    2.60    2.10
  13   8  -1    1.40    2.10
  13   8  -1    5.40    2.20
  13   8  -1    0.80    1.80
  13   8  -1    4.10    1.50
 -13  -8   1    0.50    1.60
 -13  -8   1    4.40    1.90
 -13  -8   1    0.50    2.10
 -13  -8   1    3.40    1.80
  12   8  -1   38.40    3.60
  12   8  -1   33.80    2.70
  12   8  -1   37.20    2.50
  12   8  -1   29.80    2.90
  12   8  -1   35.50    3.20
  12   8  -1   35.30    2.60
  12   8  -1   35.50    3.10
  12   8  -1   37.90    3.10
  12   8  -1   38.70    3.30
  12   8  -1   37.20    2.90
 -12  -8   1   37.40    3.20
 -12  -8   1   25.70    3.00
 -12  -8   1   39.30    3.20
 -12  -8   1   31.90    2.70
  11   8  -1  411.36   14.30
  11   8  -1  400.46   14.30
  11   8  -1  389.06   14.40
  11   8  -1  408.16   14.80
  11   8  -1  401.16   13.60
  11   8  -1  420.46   14.10
  11   8  -1  408.46   13.70
  11   8  -1  416.06   14.30
  11   8  -1  396.96   15.50
  11   8  -1  409.96   13.50
  11   8  -1  399.16   13.50
  11   8  -1  406.36   14.30
 -11  -8   1  408.46   13.90
 -11  -8   1  410.06   14.10
 -11  -8   1  413.36   14.60
 -11  -8   1  394.96   13.70
 -11  -8   1  392.46   13.80
 -11  -8   1  418.66   14.20
  10   8  -1    2.70    1.10
  10   8  -1    2.60    1.70
  10   8  -1    4.30    1.60
  10   8  -1    2.10    1.80
  10   8  -1    3.90    1.20
  10   8  -1    2.60    1.80
  10   8  -1    1.50    1.10
  10   8  -1    1.30    1.80
  10   8  -1    1.40    1.50
  10   8  -1    1.10    1.60
  10   8  -1    2.70    1.50
 -10  -8   1    2.20    1.40
 -10  -8   1    2.50    1.80
 -10  -8   1    3.70    1.20
 -10  -8   1    3.10    1.40
 -10  -8   1    3.80    1.40
 -10  -8   1    2.50    1.70
 -10  -8   1    1.40    1.30
   9   8  -1   17.70    2.60
   9   8  -1   21.60    2.10
   9   8  -1   18.80    2.10
   9   8  -1   19.40    2.10
   9   8  -1   15.40    2.00
   9   8  -1   20.10    1.50
   9   8  -1   19.20    1.60
   9   8  -1   16.10    2.10
   9   8  -1   14.40    2.20
   9   8  -1   18.90    1.70
   9   8  -1   17.70    2.20
  -9  -8   1   16.20    1.90
  -9  -8   1   17.80    1.80
  -9  -8   1   16.10    1.80
  -9  -8   1   22.30    2.50
  -9  -8   1   16.10    2.10
  -9  -8   1   21.60    2.30
  -9  -8   1   20.60    2.00
  -9  -8   1   15.00    1.60
  -9  -8   1   18.50    1.60
   8   8  -1  271.37    9.10
   8   8  -1  263.57   10.50
   8   8  -1  271.07    9.00
   8   8  -1  269.67    9.30
   8   8  -1  266.67    9.40
   8   8  -1  257.67    9.70
   8   8  -1  271.67    9.80
   8   8  -1  293.47    9.90
   8   8  -1  269.67    9.40
   8   8  -1  260.77   10.10
   8   8  -1  271.77    9.70
   8   8  -1  266.17    9.70
  -8  -8   1  264.27    9.10
  -8  -8   1  256.87    9.80
  -8  -8   1  255.67    9.00
  -8  -8   1  274.17    9.90
  -8  -8   1  258.97    9.80
  -8  -8   1  270.17    9.40
  -8  -8   1  277.47    9.70
  -8  -8   1  261.67    9.30
  -8  -8   1  285.57    9.70
   7   8  -1    1.40    1.60
   7   8  -1    1.40    0.70
   7   8  -1    3.00    1.30
   7   8  -1    1.20    1.40
   7   8  -1    1.10    1.10
   7   8  -1    2.70    0.80
   7   8  -1   -0.10    1.30
   7   8  -1    1.80    1.10
   7   8  -1    3.90    1.30
   7   8  -1    0.80    1.10
   7   8  -1    1.50    1.00
   7   8  -1    0.70    1.50
  -7  -8   1    1.60    1.40
  -7  -8   1    1.90    1.40
  -7  -8   1    1.60    1.10
  -7  -8   1    0.50    1.00
  -7  -8   1    1.40    0.90
  -7  -8   1    1.40    1.10
  -7  -8   1    4.10    0.90
  -7  -8   1    2.90    1.40
  -7  -8   1    3.10    1.10
   6   8  -1  462.55   15.30
   6   8  -1  512.05   16.00
   6   8  -1  449.26   15.80
   6   8  -1  468.25   15.50
   6   8  -1  465.55   15.20
   6   8  -1  465.05   15.60
   6   8  -1  463.65   16.20
   6   8  -1  475.15   15.90
   6   8  -1  469.85   15.50
   6   8  -1  448.66   16.50
   6   8  -1  455.75   15.90
   6   8  -1  472.35   16.00
  -6  -8   1  459.55   15.80
  -6  -8   1  518.65   16.20
  -6  -8   1  462.35   15.60
  -6  -8   1  476.25   15.20
  -6  -8   1  497.65   16.10
  -6  -8   1  457.75   15.30
  -6  -8   1  469.05   15.20
  -6  -8   1  466.85   15.60
  -6  -8   1  465.55   15.90
  -6  -8   1  517.05   16.10
  -6  -8   1  482.35   16.60
   5   8  -1   26.30    2.20
   5   8  -1   20.00    1.80
   5   8  -1   16.10    1.70
   5   8  -1   19.50    1.60
   5   8  -1   24.10    1.90
   5   8  -1   19.60    2.30
   5   8  -1   19.00    1.40
   5   8  -1   21.70    1.90
   5   8  -1   20.80    1.60
   5   8  -1   20.00    1.70
   5   8  -1   20.60    2.20
   5   8  -1   17.60    1.30
   5   8  -1   18.80    1.70
  -5  -8   1   22.70    2.10
  -5  -8   1   19.00    1.90
  -5  -8   1   17.80    2.40
  -5  -8   1   20.10    1.40
  -5  -8   1   15.90    1.80
  -5  -8   1   20.80    1.90
  -5  -8   1   21.10    1.70
  -5  -8   1   20.10    1.40
  -5  -8   1   20.30    1.80
  -5  -8   1   20.60    1.50
   4   8  -1  429.36   14.00
   4   8  -1  427.06   13.90
   4   8  -1  465.05   14.90
   4   8  -1  444.36   14.20
   4   8  -1  416.96   14.40
   4   8  -1  435.26   15.20
   4   8  -1  458.75   14.60
   4   8  -1  432.06   14.60
   4   8  -1  432.06   14.40
   4   8  -1  440.76   14.50
   4   8  -1  430.96   14.40
   4   8  -1  435.16   14.20
  -4  -8   1  425.46   13.90
  -4  -8   1  422.66   14.60
  -4  -8   1  422.76   14.20
  -4  -8   1  426.46   14.00
  -4  -8   1  429.66   14.60
  -4  -8   1  412.46   14.40
  -4  -8   1  412.66   15.10
  -4  -8   1  428.96   13.90
  -4  -8   1  427.66   14.60
  -4  -8   1  418.46   14.50
   3   8  -1  620.44   20.20
   3   8  -1  649.74   20.30
   3   8  -1  596.74   19.60
   3   8  -1  609.24   20.20
   3   8  -1  657.63   20.60
   3   8  -1  601.24   19.90
   3   8  -1  574.74   20.20
   3   8  -1  635.54   20.90
   3   8  -1  621.64   20.20
   3   8  -1  611.64   19.90
   3   8  -1  658.03   20.20
  -3  -8   1  600.14   20.80
  -3  -8   1  614.44   19.70
  -3  -8   1  643.54   20.40
  -3  -8   1  597.24   19.70
  -3  -8   1  584.34   20.20
  -3  -8   1  604.04   19.60
  -3  -8   1  610.84   19.80
  -3  -8   1  649.43   20.40
  -3  -8   1  597.24   20.00
  -3  -8   1  574.94   20.20
  -3  -8   1  649.64   20.30
   2   8  -1  471.25   15.60
   2   8  -1  477.25   15.40
   2   8  -1  485.85   15.70
   2   8  -1  509.75   16.50
   2   8  -1  508.55   16.10
   2   8  -1  470.75   15.20
   2   8  -1  444.36   15.60
   2   8  -1  442.86   15.70
   2   8  -1  460.05   15.70
   2   8  -1  448.46   15.60
   2   8  -1  456.05   15.60
  -2  -8   1  476.55   16.40
  -2  -8   1  465.85   15.10
  -2  -8   1  469.75   15.40
  -2  -8   1  468.25   15.20
  -2  -8   1  461.25   15.70
  -2  -8   1  478.55   15.20
  -2  -8   1  444.36   15.80
  -2  -8   1  476.05   15.60
  -2  -8   1  450.65   15.70
  -2  -8   1  468.55   15.70
  -2  -8   1  475.55   15.40
  -2  -8   1  502.95   15.90
   1   8  -1  169.08    6.40
   1   8  -1  189.68    6.70
   1   8  -1  172.48    6.60
   1   8  -1  185.28    6.50
   1   8  -1  163.68    6.50
   1   8  -1  168.38    6.50
   1   8  -1  169.08    6.30
   1   8  -1  172.88    6.90
   1   8  -1  173.68    7.20
   1   8  -1  169.78    6.00
  -1  -8   1  181.18    6.70
  -1  -8   1  174.28    6.40
  -1  -8   1  183.28    6.70
  -1  -8   1  162.78    7.10
  -1  -8   1  183.68    6.60
  -1  -8   1  187.78    6.80
  -1  -8   1  171.98    6.50
  -1  -8   1  177.38    6.10
  -1  -8   1  173.88    6.00
  -1  -8   1  170.38    6.60
  -1  -8   1  172.38    6.30
   0   8  -1   13.90    1.50
   0   8  -1   14.80    2.10
   0   8  -1   15.60    1.70
   0   8  -1    9.70    1.40
   0   8  -1   13.70    1.60
   0   8  -1   13.40    1.80
   0   8  -1   15.50    1.30
   0   8  -1   12.30    1.50
   0   8  -1   11.10    1.60
   0   8  -1   13.50    1.10
   0   8  -1   14.00    1.50
   0  -8   1   12.90    1.40
   0  -8   1   13.50    1.70
   0  -8   1   12.30    1.50
   0  -8   1   12.50    1.60
   0  -8   1   12.40    1.70
   0  -8   1   14.60    1.30
   0  -8   1   11.20    1.60
   0  -8   1   11.60    1.60
   0  -8   1   13.60    1.60
   0  -8   1   15.70    2.00
   0  -8   1   15.00    1.20
  -1   8  -1    9.50    1.40
  -1   8  -1    9.50    1.30
  -1   8  -1    6.60    1.40
  -1   8  -1    8.60    1.70
  -1   8  -1    9.60    1.50
  -1   8  -1    7.90    1.40
  -1   8  -1   10.10    1.00
  -1   8  -1    7.90    1.70
  -1   8  -1   10.20    1.40
  -1   8  -1    8.70    1.10
  -1   8  -1   10.10    1.40
   1  -8   1    9.60    1.60
   1  -8   1    8.30    1.20
   1  -8   1    8.00    1.80
   1  -8   1   10.50    1.60
   1  -8   1    7.90    1.30
   1  -8   1    9.30    1.70
   1  -8   1    9.50    1.70
   1  -8   1    9.40    1.60
   1  -8   1    8.90    1.40
   1  -8   1    8.20    0.90
  -2   8  -1   87.99    4.50
  -2   8  -1   96.39    3.80
  -2   8  -1   93.59    4.30
  -2   8  -1   92.69    4.20
  -2   8  -1   92.09    4.10
  -2   8  -1   91.59    4.20
  -2   8  -1   90.89    4.00
  -2   8  -1   92.29    3.40
  -2   8  -1   80.69    4.70
  -2   8  -1   84.79    4.00
  -2   8  -1   92.39    4.10
   2  -8   1   85.89    4.30
   2  -8   1   90.49    4.10
   2  -8   1   94.99    4.40
   2  -8   1   91.19    4.30
   2  -8   1   97.59    4.30
   2  -8   1   88.29    4.30
   2  -8   1   92.39    3.40
   2  -8   1   87.49    4.30
   2  -8   1   91.29    3.90
   2  -8   1   84.99    4.80
  -3   8  -1   59.99    3.20
  -3   8  -1   54.19    3.80
  -3   8  -1   54.89    3.30
  -3   8  -1   55.49    3.20
  -3   8  -1   53.49    3.40
  -3   8  -1   59.39    3.20
  -3   8  -1   60.29    3.00
  -3   8  -1   54.29    3.60
  -3   8  -1   52.59    2.90
  -3   8  -1   53.39    3.40
  -3   8  -1   54.49    2.50
   3  -8   1   56.99    2.50
   3  -8   1   58.09    3.60
   3  -8   1   59.89    3.40
   3  -8   1   56.69    3.20
   3  -8   1   56.99    3.40
   3  -8   1   56.59    3.10
   3  -8   1   52.79    3.40
   3  -8   1   61.69    4.00
   3  -8   1   56.59    3.50
   3  -8   1   57.29    3.40
  -4   8  -1    1.20    1.40
  -4   8  -1   -0.80    0.80
  -4   8  -1    0.40    1.30
  -4   8  -1    0.00    1.50
  -4   8  -1    1.50    1.40
  -4   8  -1    0.30    1.10
  -4   8  -1    0.10    1.10
  -4   8  -1    0.00    1.20
  -4   8  -1    0.20    1.20
  -4   8  -1   -0.80    1.00
  -4   8  -1   -0.50    1.50
   4  -8   1   -1.30    1.20
   4  -8   1    1.00    1.40
   4  -8   1    0.60    1.40
   4  -8   1    0.90    1.60
   4  -8   1   -2.10    1.70
   4  -8   1   -0.30    1.30
   4  -8   1    1.50    1.40
   4  -8   1   -0.20    1.30
   4  -8   1    0.70    0.80
   4  -8   1    0.20    1.50
  -5   8  -1   70.69    4.00
  -5   8  -1   71.49    3.80
  -5   8  -1   67.19    3.50
  -5   8  -1   68.79    3.90
  -5   8  -1   69.39    4.10
  -5   8  -1   69.49    3.90
  -5   8  -1   70.69    4.30
   5  -8   1   61.79    4.20
   5  -8   1   71.59    4.10
   5  -8   1   76.49    4.20
   5  -8   1   68.39    3.00
   5  -8   1   74.99    4.10
   5  -8   1   69.49    4.00
   5  -8   1   69.69    4.70
   5  -8   1   64.09    3.90
   5  -8   1   64.99    4.10
   5  -8   1   72.29    3.80
  -6   8  -1   -0.10    1.30
  -6   8  -1    0.40    1.60
  -6   8  -1    0.00    1.20
  -6   8  -1    0.40    1.50
  -6   8  -1   -2.10    1.70
   6  -8   1   -0.20    1.70
   6  -8   1   -0.90    1.90
   6  -8   1    2.40    1.90
   6  -8   1    0.40    1.00
   6  -8   1    2.70    1.70
   6  -8   1   -2.00    1.40
   6  -8   1    0.80    1.80
   6  -8   1   -0.60    1.50
   6  -8   1    1.20    1.50
   6  -8   1   -0.10    1.60
   6  -8   1    0.50    1.90
  -7   8  -1  148.09    6.20
  -7   8  -1  147.09    6.50
  -7   8  -1  132.19    6.10
  -7   8  -1  152.88    6.90
  -7   8  -1  148.49    5.90
   7  -8   1  133.69    6.60
   7  -8   1  144.89    6.90
   7  -8   1  135.89    6.50
   7  -8   1  141.99    6.70
   7  -8   1  147.09    6.60
   7  -8   1  145.89    5.50
   7  -8   1  153.78    7.50
   7  -8   1  139.79    6.50
   7  -8   1  132.19    6.50
   7  -8   1  145.79    6.60
   7  -8   1  151.18    6.20
   7  -8   1  150.38    6.30
  -8   8  -1   74.09    4.00
  -8   8  -1   68.79    4.20
  -8   8  -1   81.69    4.70
  -8   8  -1   71.69    4.30
  -8   8  -1   85.79    5.20
   8  -8   1   70.69    5.20
   8  -8   1   75.99    4.90
   8  -8   1   73.39    4.20
   8  -8   1   71.19    3.50
   8  -8   1   77.69    5.60
   8  -8   1   65.39    4.50
   8  -8   1   78.69    4.80
   8  -8   1   72.09    4.80
   8  -8   1   66.39    4.60
   8  -8   1   65.89    4.60
  -9   8  -1   19.40    2.40
  -9   8  -1   17.70    2.20
  -9   8  -1   15.20    2.50
  -9   8  -1   17.20    2.30
  -9   8  -1   13.00    2.70
   9  -8   1   16.50    2.70
   9  -8   1   18.00    2.60
   9  -8   1   11.60    3.00
   9  -8   1   14.60    3.00
   9  -8   1   18.10    2.90
   9  -8   1   18.90    3.60
 -10   8  -1   11.90    2.20
 -10   8  -1   13.00    2.90
 -10   8  -1   13.30    2.30
 -10   8  -1   14.70    2.20
  10  -8   1   11.30    3.00
  10  -8   1   15.20    2.80
  10  -8   1   11.60    2.80
  10  -8   1   11.40    2.80
  10  -8   1   12.80    2.70
 -11   8  -1   37.40    4.00
 -11   8  -1   46.60    3.80
 -11   8  -1   39.40    3.20
  11  -8   1   43.70    4.50
  11  -8   1   37.70    3.80
  11  -8   1   48.80    4.50
  11  -8   1   45.40    3.90
 -12   8  -1   14.50    3.40
  12  -8   1   14.40    3.90
  12  -8   1   12.80    3.20
  12  -8   1   14.30    3.50
 -13   8  -1   79.19    6.80
  13  -8   1   84.19    6.80
  13  -8   1   73.89    5.90
  13  -8   1   81.89    6.40
  14  -8   1   13.80    3.80
  14  -8   1   12.00    4.00
  14  -8   1    4.70    3.50
  15  -8   1   -1.60    4.10
  15  -8   1   -2.20    3.60
  20   7  -1   92.79    7.20
  19   7  -1   -0.70    3.30
 -19  -7   1    1.30    3.10
  18   7  -1    2.70    3.20
 -18  -7   1    1.00    3.10
  17   7  -1   12.70    3.10
  17   7  -1   13.90    3.10
  17   7  -1   20.60    3.70
  17   7  -1   18.70    3.10
 -17  -7   1   21.70    3.50
  16   7  -1   72.79    4.60
  16   7  -1   60.89    4.80
  16   7  -1   64.29    5.00
  16   7  -1   65.09    4.90
  16   7  -1   63.89    5.10
  16   7  -1   62.89    4.60
 -16  -7   1   65.89    4.40
 -16  -7   1   53.79    4.70
  15   7  -1   29.10    3.40
  15   7  -1   34.60    3.40
  15   7  -1   35.30    3.60
  15   7  -1   31.50    3.40
  15   7  -1   34.50    3.50
  15   7  -1   34.60    3.40
  15   7  -1   44.40    3.40
 -15  -7   1   30.80    3.60
 -15  -7   1   33.70    3.00
 -15  -7   1   36.60    3.40
  14   7  -1   -1.20    1.90
  14   7  -1   -0.50    2.00
  14   7  -1   -0.30    2.20
  14   7  -1    3.10    1.60
  14   7  -1    0.60    1.60
  14   7  -1    2.80    2.00
  14   7  -1   -1.70    2.00
  14   7  -1    1.60    1.60
  14   7  -1   -0.10    2.10
 -14  -7   1    0.60    2.10
 -14  -7   1    2.10    1.80
 -14  -7   1    1.50    1.60
  13   7  -1    0.90    2.00
  13   7  -1    0.90    1.90
  13   7  -1    3.10    1.90
  13   7  -1   -1.20    1.70
  13   7  -1    2.40    2.20
  13   7  -1   -1.70    1.80
  13   7  -1    1.60    1.60
  13   7  -1    1.90    1.40
  13   7  -1    0.50    1.40
 -13  -7   1    0.20    1.60
 -13  -7   1   -0.80    2.00
 -13  -7   1   -0.90    1.40
 -13  -7   1    1.60    1.60
  12   7  -1  133.69    6.30
  12   7  -1  145.89    5.70
  12   7  -1  140.09    6.20
  12   7  -1  140.29    6.20
  12   7  -1  143.39    5.80
  12   7  -1  132.79    6.30
  12   7  -1  132.89    6.10
  12   7  -1  139.49    5.50
  12   7  -1  136.59    6.30
 -12  -7   1  129.79    5.90
 -12  -7   1  138.69    6.60
 -12  -7   1  142.89    6.10
 -12  -7   1  130.99    5.70
 -12  -7   1  141.39    5.80
  11   7  -1   55.59    3.60
  11   7  -1   59.09    3.20
  11   7  -1   53.09    3.70
  11   7  -1   48.50    3.50
  11   7  -1   54.49    3.70
  11   7  -1   50.59    2.80
  11   7  -1   50.49    3.00
  11   7  -1   55.59    4.30
  11   7  -1   52.39    4.00
  11   7  -1   48.70    3.60
  11   7  -1   47.40    3.60
  11   7  -1   55.69    2.60
 -11  -7   1   47.50    3.30
 -11  -7   1   49.50    3.20
 -11  -7   1   49.00    3.00
 -11  -7   1   53.09    3.20
 -11  -7   1   54.39    3.40
 -11  -7   1   55.59    4.00
  10   7  -1   86.09    4.50
  10   7  -1   82.39    4.60
  10   7  -1   96.19    4.90
  10   7  -1   89.09    3.70
  10   7  -1   91.19    3.80
  10   7  -1   95.39    4.00
  10   7  -1   92.69    4.00
  10   7  -1   94.59    4.40
  10   7  -1   93.19    5.20
  10   7  -1   96.19    4.60
  10   7  -1   89.99    4.50
  10   7  -1   92.09    4.60
 -10  -7   1   87.59    4.70
 -10  -7   1   90.59    4.40
 -10  -7   1   94.09    4.40
 -10  -7   1   87.49    4.70
 -10  -7   1   91.39    4.10
 -10  -7   1   89.79    4.60
 -10  -7   1   91.49    4.10
 -10  -7   1   88.09    4.00
   9   7  -1    8.60    1.70
   9   7  -1    9.60    1.30
   9   7  -1   10.00    1.90
   9   7  -1   11.20    1.80
   9   7  -1   11.50    1.90
   9   7  -1   11.90    1.30
   9   7  -1    9.80    1.20
   9   7  -1    9.50    2.00
   9   7  -1    7.80    1.60
   9   7  -1   11.20    1.20
   9   7  -1    9.60    1.70
   9   7  -1    9.40    1.70
  -9  -7   1   11.00    1.90
  -9  -7   1   11.90    1.60
  -9  -7   1    8.90    1.70
  -9  -7   1    9.60    1.40
  -9  -7   1    9.40    1.70
  -9  -7   1   12.30    1.40
  -9  -7   1    9.90    1.60
  -9  -7   1    9.20    1.40
  -9  -7   1   12.10    1.60
   8   7  -1    0.00    0.80
   8   7  -1    0.60    1.00
   8   7  -1    0.30    1.30
   8   7  -1    1.00    1.30
   8   7  -1    0.20    1.20
   8   7  -1    1.80    1.50
   8   7  -1    1.10    0.90
   8   7  -1   -2.10    1.10
   8   7  -1    0.90    1.20
   8   7  -1    0.60    0.90
   8   7  -1    1.60    1.50
   8   7  -1    0.60    1.40
  -8  -7   1    1.70    1.40
  -8  -7   1    0.50    1.00
  -8  -7   1    1.00    1.10
  -8  -7   1   -0.30    0.90
  -8  -7   1    0.00    0.90
  -8  -7   1    1.40    1.10
  -8  -7   1    0.80    1.00
  -8  -7   1    1.20    1.30
  -8  -7   1   -0.40    1.20
  -8  -7   1   -0.40    1.20
   7   7  -1   30.20    2.00
   7   7  -1   27.30    2.30
   7   7  -1   25.90    1.70
   7   7  -1   26.90    1.70
   7   7  -1   30.70    2.40
   7   7  -1   25.80    2.00
   7   7  -1   25.60    2.20
   7   7  -1   28.60    2.00
   7   7  -1   27.90    2.30
   7   7  -1   27.70    2.50
   7   7  -1   25.40    2.70
   7   7  -1   26.20    2.30
  -7  -7   1   26.50    1.70
  -7  -7   1   22.10    2.10
  -7  -7   1   25.90    2.20
  -7  -7   1   24.50    2.30
  -7  -7   1   30.80    2.60
  -7  -7   1   28.80    1.90
  -7  -7   1   26.80    2.20
  -7  -7   1   27.60    2.10
  -7  -7   1   25.20    2.20
  -7  -7   1   24.80    2.00
   6   7  -1  124.79    4.90
   6   7  -1  109.09    4.80
   6   7  -1  123.19    5.40
   6   7  -1  115.99    4.80
   6   7  -1  121.09    4.60
   6   7  -1  112.29    4.80
   6   7  -1  118.69    4.70
   6   7  -1  116.49    4.50
   6   7  -1  127.19    5.20
   6   7  -1  108.89    4.20
   6   7  -1  117.29    4.50
   6   7  -1  114.79    4.20
  -6  -7   1  114.99    5.00
  -6  -7   1  110.29    4.70
  -6  -7   1  113.59    4.70
  -6  -7   1  117.39    4.50
  -6  -7   1  108.19    5.00
  -6  -7   1  106.09    4.90
  -6  -7   1  120.49    4.50
  -6  -7   1  119.19    4.90
  -6  -7   1  116.89    4.20
  -6  -7   1  120.19    4.30
   5   7  -1   81.69    3.10
   5   7  -1   87.79    4.00
   5   7  -1   82.09    3.00
   5   7  -1   83.99    3.50
   5   7  -1   83.69    3.30
   5   7  -1   82.29    3.70
   5   7  -1   84.49    4.00
   5   7  -1   75.89    3.60
   5   7  -1   77.99    4.20
   5   7  -1   74.49    3.60
   5   7  -1   83.99    3.80
   5   7  -1   82.59    3.90
   5   7  -1   82.19    3.30
  -5  -7   1   84.49    3.70
  -5  -7   1   79.19    3.90
  -5  -7   1   82.09    3.10
  -5  -7   1   80.69    3.10
  -5  -7   1   83.79    3.70
  -5  -7   1   80.49    3.80
  -5  -7   1   81.69    3.40
  -5  -7   1   80.29    3.90
  -5  -7   1   78.59    3.40
  -5  -7   1   75.89    3.10
  -5  -7   1   75.59    4.20
  -5  -7   1   80.69    3.80
   4   7  -1    4.50    0.70
   4   7  -1    4.10    1.10
   4   7  -1    4.50    0.70
   4   7  -1    4.40    1.40
   4   7  -1    5.10    0.90
   4   7  -1    5.50    1.50
   4   7  -1    6.20    1.20
   4   7  -1    4.50    1.20
   4   7  -1    4.40    1.00
   4   7  -1    4.40    1.10
   4   7  -1    5.20    0.90
   4   7  -1    4.50    1.10
   4   7  -1    3.10    1.20
   4   7  -1    4.30    0.90
  -4  -7   1    6.10    1.10
  -4  -7   1    6.80    0.80
  -4  -7   1    5.10    0.90
  -4  -7   1    5.10    0.80
  -4  -7   1    5.30    1.10
  -4  -7   1    2.90    1.00
  -4  -7   1    3.90    1.10
  -4  -7   1    5.70    1.40
  -4  -7   1    6.20    1.40
  -4  -7   1    4.40    1.40
  -4  -7   1    6.00    1.30
   3   7  -1  165.48    5.90
   3   7  -1  156.28    5.80
   3   7  -1  147.19    6.30
   3   7  -1  157.08    6.00
   3   7  -1  158.48    5.30
   3   7  -1  151.98    5.80
   3   7  -1  151.18    5.30
   3   7  -1  154.38    5.50
   3   7  -1  149.39    5.80
   3   7  -1  154.98    5.50
   3   7  -1  169.88    6.20
   3   7  -1  144.39    5.70
   3   7  -1  157.18    5.80
  -3  -7   1  151.38    5.60
  -3  -7   1  154.88    5.30
  -3  -7   1  152.28    5.90
  -3  -7   1  150.38    5.90
  -3  -7   1  150.58    6.00
  -3  -7   1  139.59    5.90
  -3  -7   1  144.79    6.30
  -3  -7   1  164.18    5.90
  -3  -7   1  159.78    5.30
  -3  -7   1  158.18    5.40
[truncated: 23,322,434 more chars]
